# Supplementary material for: Dysregulation of the progranulin-driven autophagy-lysosomal pathway mediates secretion of the nuclear protein TDP-43
Source: J Biol Chem. 2023 Sep 20;299(11):105272. doi: 10.1016/j.jbc.2023.105272 (PMC10641265; doi:10.1016/j.jbc.2023.105272)
Supplement: Dataset S1 [file mmc3.xlsx]

## Sheet: 20000g only
Dataset S1	proteins included only in the P1 fraction
UNIPROT_ID	Name	Species
RL21_HUMAN	ribosomal protein L21(RPL21)	Homo sapiens
CMBL_HUMAN	carboxymethylenebutenolidase homolog(CMBL)	Homo sapiens
A1BG_HUMAN	alpha-1-B glycoprotein(A1BG)	Homo sapiens
TPM3_HUMAN	tropomyosin 3(TPM3)	Homo sapiens
RL22_HUMAN	ribosomal protein L22(RPL22)	Homo sapiens
TPM4_HUMAN	tropomyosin 4(TPM4)	Homo sapiens
RL23A_HUMAN	ribosomal protein L23a(RPL23A)	Homo sapiens
RL24_HUMAN	ribosomal protein L24(RPL24)	Homo sapiens
SYEP_HUMAN	glutamyl-prolyl-tRNA synthetase 1(EPRS1)	Homo sapiens
TCTP_HUMAN	tumor protein, translationally-controlled 1(TPT1)	Homo sapiens
RL26_HUMAN	ribosomal protein L26(RPL26)	Homo sapiens
RL27_HUMAN	ribosomal protein L27(RPL27)	Homo sapiens
RL30_HUMAN	ribosomal protein L30(RPL30)	Homo sapiens
RL27A_HUMAN	ribosomal protein L27a(RPL27A)	Homo sapiens
RL28_HUMAN	ribosomal protein L28(RPL28)	Homo sapiens
ENPL_HUMAN	heat shock protein 90 beta family member 1(HSP90B1)	Homo sapiens
RL31_HUMAN	ribosomal protein L31(RPL31)	Homo sapiens
SYAC_HUMAN	alanyl-tRNA synthetase 1(AARS1)	Homo sapiens
CCPG1_HUMAN	cell cycle progression 1(CCPG1)	Homo sapiens
RL34_HUMAN	ribosomal protein L34(RPL34)	Homo sapiens
RL35A_HUMAN	ribosomal protein L35a(RPL35A)	Homo sapiens
HINT1_HUMAN	histidine triad nucleotide binding protein 1(HINT1)	Homo sapiens
TCPG_HUMAN	chaperonin containing TCP1 subunit 3(CCT3)	Homo sapiens
ACADS_HUMAN	acyl-CoA dehydrogenase short chain(ACADS)	Homo sapiens
RLA2_HUMAN	ribosomal protein lateral stalk subunit P2(RPLP2)	Homo sapiens
RS2_HUMAN	ribosomal protein S2(RPS2)	Homo sapiens
RS3_HUMAN	ribosomal protein S3(RPS3)	Homo sapiens
RS3A_HUMAN	ribosomal protein S3A(RPS3A)	Homo sapiens
USP9X_HUMAN	ubiquitin specific peptidase 9 X-linked(USP9X)	Homo sapiens
RS4X_HUMAN	ribosomal protein S4 X-linked(RPS4X)	Homo sapiens
ACLY_HUMAN	ATP citrate lyase(ACLY)	Homo sapiens
METK2_HUMAN	methionine adenosyltransferase 2A(MAT2A)	Homo sapiens
RS5_HUMAN	ribosomal protein S5(RPS5)	Homo sapiens
RS6_HUMAN	ribosomal protein S6(RPS6)	Homo sapiens
COR1C_HUMAN	coronin 1C(CORO1C)	Homo sapiens
PARK7_HUMAN	Parkinsonism associated deglycase(PARK7)	Homo sapiens
DNJA2_HUMAN	DnaJ heat shock protein family (Hsp40) member A2(DNAJA2)	Homo sapiens
RS7_HUMAN	ribosomal protein S7(RPS7)	Homo sapiens
RS8_HUMAN	ribosomal protein S8(RPS8)	Homo sapiens
ERF1_HUMAN	eukaryotic translation termination factor 1(ETF1)	Homo sapiens
RS9_HUMAN	ribosomal protein S9(RPS9)	Homo sapiens
COPB2_HUMAN	COPI coat complex subunit beta 2(COPB2)	Homo sapiens
RS11_HUMAN	ribosomal protein S11(RPS11)	Homo sapiens
RS12_HUMAN	ribosomal protein S12(RPS12)	Homo sapiens
RS13_HUMAN	ribosomal protein S13(RPS13)	Homo sapiens
RS14_HUMAN	ribosomal protein S14(RPS14)	Homo sapiens
RS15A_HUMAN	ribosomal protein S15a(RPS15A)	Homo sapiens
HAP28_HUMAN	PDGFA associated protein 1(PDAP1)	Homo sapiens
TMOD3_HUMAN	tropomodulin 3(TMOD3)	Homo sapiens
ACTC_HUMAN	actin alpha cardiac muscle 1(ACTC1)	Homo sapiens
EVPL_HUMAN	envoplakin(EVPL)	Homo sapiens
PUR4_HUMAN	phosphoribosylformylglycinamidine synthase(PFAS)	Homo sapiens
RS18_HUMAN	ribosomal protein S18(RPS18)	Homo sapiens
RS19_HUMAN	ribosomal protein S19(RPS19)	Homo sapiens
RS20_HUMAN	ribosomal protein S20(RPS20)	Homo sapiens
NCKP5_HUMAN	NCK associated protein 5(NCKAP5)	Homo sapiens
ACTN4_HUMAN	actinin alpha 4(ACTN4)	Homo sapiens
PFD2_HUMAN	prefoldin subunit 2(PFDN2)	Homo sapiens
RS21_HUMAN	ribosomal protein S21(RPS21)	Homo sapiens
RS23_HUMAN	ribosomal protein S23(RPS23)	Homo sapiens
RS25_HUMAN	ribosomal protein S25(RPS25)	Homo sapiens
ACTN1_HUMAN	actinin alpha 1(ACTN1)	Homo sapiens
AN20B_HUMAN	ankyrin repeat domain 20 family member A8, pseudogene(ANKRD20A8P)	Homo sapiens
RS27_HUMAN	ribosomal protein S27(RPS27)	Homo sapiens
PFKAM_HUMAN	phosphofructokinase, muscle(PFKM)	Homo sapiens
PFKAP_HUMAN	phosphofructokinase, platelet(PFKP)	Homo sapiens
MDHC_HUMAN	malate dehydrogenase 1(MDH1)	Homo sapiens
RIR1_HUMAN	ribonucleotide reductase catalytic subunit M1(RRM1)	Homo sapiens
PGAM1_HUMAN	phosphoglycerate mutase 1(PGAM1)	Homo sapiens
6PGD_HUMAN	phosphogluconate dehydrogenase(PGD)	Homo sapiens
ROA2_HUMAN	heterogeneous nuclear ribonucleoprotein A2/B1(HNRNPA2B1)	Homo sapiens
TF3C3_HUMAN	general transcription factor IIIC subunit 3(GTF3C3)	Homo sapiens
PGM1_HUMAN	phosphoglucomutase 1(PGM1)	Homo sapiens
CEIP2_HUMAN	cell migration inducing hyaluronidase 2(CEMIP2)	Homo sapiens
HNRPU_HUMAN	heterogeneous nuclear ribonucleoprotein U(HNRNPU)	Homo sapiens
THIO_HUMAN	thioredoxin(TXN)	Homo sapiens
TRXR1_HUMAN	thioredoxin reductase 1(TXNRD1)	Homo sapiens
KCRB_HUMAN	creatine kinase B(CKB)	Homo sapiens
ADHX_HUMAN	alcohol dehydrogenase 5 (class III), chi polypeptide(ADH5)	Homo sapiens
S10A4_HUMAN	S100 calcium binding protein A4(S100A4)	Homo sapiens
RL23_HUMAN	ribosomal protein L23(RPL23)	Homo sapiens
S10A6_HUMAN	S100 calcium binding protein A6(S100A6)	Homo sapiens
S10AB_HUMAN	S100 calcium binding protein A11(S100A11)	Homo sapiens
FAS_HUMAN	fatty acid synthase(FASN)	Homo sapiens
SPB6_HUMAN	serpin family B member 6(SERPINB6)	Homo sapiens
UBA1_HUMAN	ubiquitin like modifier activating enzyme 1(UBA1)	Homo sapiens
NRX3A_HUMAN	neurexin 3(NRXN3)	Homo sapiens
NDRG1_HUMAN	N-myc downstream regulated 1(NDRG1)	Homo sapiens
RACK1_HUMAN	receptor for activated C kinase 1(RACK1)	Homo sapiens
PURA2_HUMAN	adenylosuccinate synthase 2(ADSS2)	Homo sapiens
S22A8_HUMAN	solute carrier family 22 member 8(SLC22A8)	Homo sapiens
UBE2N_HUMAN	ubiquitin conjugating enzyme E2 N(UBE2N)	Homo sapiens
UB2V2_HUMAN	ubiquitin conjugating enzyme E2 V2(UBE2V2)	Homo sapiens
GGCT_HUMAN	gamma-glutamylcyclotransferase(GGCT)	Homo sapiens
HPPD_HUMAN	4-hydroxyphenylpyruvate dioxygenase(HPD)	Homo sapiens
FPPS_HUMAN	farnesyl diphosphate synthase(FDPS)	Homo sapiens
RPTOR_HUMAN	regulatory associated protein of MTOR complex 1(RPTOR)	Homo sapiens
RAB43_HUMAN	RAB43, member RAS oncogene family(RAB43)	Homo sapiens
MIF_HUMAN	macrophage migration inhibitory factor(MIF)	Homo sapiens
UGPA_HUMAN	UDP-glucose pyrophosphorylase 2(UGP2)	Homo sapiens
SFXN2_HUMAN	sideroflexin 2(SFXN2)	Homo sapiens
PLEC_HUMAN	plectin(PLEC)	Homo sapiens
FUMH_HUMAN	fumarate hydratase(FH)	Homo sapiens
DNJA1_HUMAN	DnaJ heat shock protein family (Hsp40) member A1(DNAJA1)	Homo sapiens
ALDR_HUMAN	aldo-keto reductase family 1 member B(AKR1B1)	Homo sapiens
HSP74_HUMAN	heat shock protein family A (Hsp70) member 4(HSPA4)	Homo sapiens
PLST_HUMAN	plastin 3(PLS3)	Homo sapiens
SYVC_HUMAN	valyl-tRNA synthetase 1(VARS1)	Homo sapiens
FKBP4_HUMAN	FKBP prolyl isomerase 4(FKBP4)	Homo sapiens
GRP75_HUMAN	heat shock protein family A (Hsp70) member 9(HSPA9)	Homo sapiens
CAP1_HUMAN	cyclase associated actin cytoskeleton regulatory protein 1(CAP1)	Homo sapiens
TERA_HUMAN	valosin containing protein(VCP)	Homo sapiens
VCIP1_HUMAN	valosin containing protein interacting protein 1(VCPIP1)	Homo sapiens
SFT2B_HUMAN	SFT2 domain containing 2(SFT2D2)	Homo sapiens
CH60_HUMAN	heat shock protein family D (Hsp60) member 1(HSPD1)	Homo sapiens
AMBP_HUMAN	alpha-1-microglobulin/bikunin precursor(AMBP)	Homo sapiens
VIME_HUMAN	vimentin(VIM)	Homo sapiens
CH10_HUMAN	heat shock protein family E (Hsp10) member 1(HSPE1)	Homo sapiens
FLNB_HUMAN	filamin B(FLNB)	Homo sapiens
SERC_HUMAN	phosphoserine aminotransferase 1(PSAT1)	Homo sapiens
RL36_HUMAN	ribosomal protein L36(RPL36)	Homo sapiens
LIMA1_HUMAN	LIM domain and actin binding 1(LIMA1)	Homo sapiens
KIF23_HUMAN	kinesin family member 23(KIF23)	Homo sapiens
SYWC_HUMAN	tryptophanyl-tRNA synthetase 1(WARS1)	Homo sapiens
IPO7_HUMAN	importin 7(IPO7)	Homo sapiens
COPA_HUMAN	COPI coat complex subunit alpha(COPA)	Homo sapiens
HS74L_HUMAN	heat shock protein family A (Hsp70) member 4 like(HSPA4L)	Homo sapiens
ANXA1_HUMAN	annexin A1(ANXA1)	Homo sapiens
PSA_HUMAN	aminopeptidase puromycin sensitive(NPEPPS)	Homo sapiens
COX5B_HUMAN	cytochrome c oxidase subunit 5B(COX5B)	Homo sapiens
ANXA3_HUMAN	annexin A3(ANXA3)	Homo sapiens
ANXA4_HUMAN	annexin A4(ANXA4)	Homo sapiens
PRDX4_HUMAN	peroxiredoxin 4(PRDX4)	Homo sapiens
ANXA6_HUMAN	annexin A6(ANXA6)	Homo sapiens
FBF1_HUMAN	Fas binding factor 1(FBF1)	Homo sapiens
BAG2_HUMAN	BAG cochaperone 2(BAG2)	Homo sapiens
CC150_HUMAN	coiled-coil domain containing 150(CCDC150)	Homo sapiens
ACPH_HUMAN	acylaminoacyl-peptide hydrolase(APEH)	Homo sapiens
CLIC4_HUMAN	chloride intracellular channel 4(CLIC4)	Homo sapiens
TCPH_HUMAN	chaperonin containing TCP1 subunit 7(CCT7)	Homo sapiens
MYO1B_HUMAN	myosin IB(MYO1B)	Homo sapiens
COPG2_HUMAN	COPI coat complex subunit gamma 2(COPG2)	Homo sapiens
TCPD_HUMAN	chaperonin containing TCP1 subunit 4(CCT4)	Homo sapiens
YBOX3_HUMAN	Y-box binding protein 3(YBX3)	Homo sapiens
S43A3_HUMAN	solute carrier family 43 member 3(SLC43A3)	Homo sapiens
IPYR_HUMAN	inorganic pyrophosphatase 1(PPA1)	Homo sapiens
DZIP1_HUMAN	DAZ interacting zinc finger protein 1(DZIP1)	Homo sapiens
IDHC_HUMAN	isocitrate dehydrogenase (NADP(+)) 1(IDH1)	Homo sapiens
LRC4C_HUMAN	leucine rich repeat containing 4C(LRRC4C)	Homo sapiens
XPO1_HUMAN	exportin 1(XPO1)	Homo sapiens
CHRD1_HUMAN	cysteine and histidine rich domain containing 1(CHORDC1)	Homo sapiens
IDI1_HUMAN	isopentenyl-diphosphate delta isomerase 1(IDI1)	Homo sapiens
APT_HUMAN	adenine phosphoribosyltransferase(APRT)	Homo sapiens
PPIB_HUMAN	peptidylprolyl isomerase B(PPIB)	Homo sapiens
SAR1A_HUMAN	secretion associated Ras related GTPase 1A(SAR1A)	Homo sapiens
PABP1_HUMAN	poly(A) binding protein cytoplasmic 1(PABPC1)	Homo sapiens
1433E_HUMAN	tyrosine 3-monooxygenase/tryptophan 5-monooxygenase activation protein epsilon(YWHAE)	Homo sapiens
1433F_HUMAN	tyrosine 3-monooxygenase/tryptophan 5-monooxygenase activation protein eta(YWHAH)	Homo sapiens
PUR6_HUMAN	phosphoribosylaminoimidazole carboxylase and phosphoribosylaminoimidazolesuccinocarboxamide synthase(PAICS)	Homo sapiens
PRDX6_HUMAN	peroxiredoxin 6(PRDX6)	Homo sapiens
SYYC_HUMAN	tyrosyl-tRNA synthetase 1(YARS1)	Homo sapiens
H2B2F_HUMAN	H2B clustered histone 18(H2BC18)	Homo sapiens
ARF1_HUMAN	ADP ribosylation factor 1(ARF1)	Homo sapiens
ARF4_HUMAN	ADP ribosylation factor 4(ARF4)	Homo sapiens
PP1A_HUMAN	protein phosphatase 1 catalytic subunit alpha(PPP1CA)	Homo sapiens
PDIA4_HUMAN	protein disulfide isomerase family A member 4(PDIA4)	Homo sapiens
ML12A_HUMAN	myosin light chain 12A(MYL12A)	Homo sapiens
RHOA_HUMAN	ras homolog family member A(RHOA)	Homo sapiens
GDIR1_HUMAN	Rho GDP dissociation inhibitor alpha(ARHGDIA)	Homo sapiens
PP2AB_HUMAN	protein phosphatase 2 catalytic subunit beta(PPP2CB)	Homo sapiens
2AAA_HUMAN	protein phosphatase 2 scaffold subunit Aalpha(PPP2R1A)	Homo sapiens
MT1G_HUMAN	metallothionein 1G(MT1G)	Homo sapiens
ARL1_HUMAN	ADP ribosylation factor like GTPase 1(ARL1)	Homo sapiens
RAB18_HUMAN	RAB18, member RAS oncogene family(RAB18)	Homo sapiens
CC124_HUMAN	coiled-coil domain containing 124(CCDC124)	Homo sapiens
S12A2_HUMAN	solute carrier family 12 member 2(SLC12A2)	Homo sapiens
NU155_HUMAN	nucleoporin 155(NUP155)	Homo sapiens
RUVB1_HUMAN	RuvB like AAA ATPase 1(RUVBL1)	Homo sapiens
TCPE_HUMAN	chaperonin containing TCP1 subunit 5(CCT5)	Homo sapiens
SND1_HUMAN	staphylococcal nuclease and tudor domain containing 1(SND1)	Homo sapiens
PLPP2_HUMAN	phospholipid phosphatase 2(PLPP2)	Homo sapiens
MOT1_HUMAN	solute carrier family 16 member 1(SLC16A1)	Homo sapiens
C1TC_HUMAN	methylenetetrahydrofolate dehydrogenase, cyclohydrolase and formyltetrahydrofolate synthetase 1(MTHFD1)	Homo sapiens
ELMO2_HUMAN	engulfment and cell motility 2(ELMO2)	Homo sapiens
DYH17_HUMAN	dynein axonemal heavy chain 17(DNAH17)	Homo sapiens
CSRP1_HUMAN	cysteine and glycine rich protein 1(CSRP1)	Homo sapiens
EBP_HUMAN	EBP cholestenol delta-isomerase(EBP)	Homo sapiens
ASPH_HUMAN	aspartate beta-hydroxylase(ASPH)	Homo sapiens
ASSY_HUMAN	argininosuccinate synthase 1(ASS1)	Homo sapiens
5NTC_HUMAN	5'-nucleotidase, cytosolic II(NT5C2)	Homo sapiens
CYTB_HUMAN	cystatin B(CSTB)	Homo sapiens
TCPQ_HUMAN	chaperonin containing TCP1 subunit 8(CCT8)	Homo sapiens
RGAP1_HUMAN	Rac GTPase activating protein 1(RACGAP1)	Homo sapiens
CE152_HUMAN	centrosomal protein 152(CEP152)	Homo sapiens
SUMO2_HUMAN	small ubiquitin like modifier 2(SUMO2)	Homo sapiens
EIF3B_HUMAN	eukaryotic translation initiation factor 3 subunit B(EIF3B)	Homo sapiens
PUR9_HUMAN	5-aminoimidazole-4-carboxamide ribonucleotide formyltransferase/IMP cyclohydrolase(ATIC)	Homo sapiens
EIF3D_HUMAN	eukaryotic translation initiation factor 3 subunit D(EIF3D)	Homo sapiens
EIF3H_HUMAN	eukaryotic translation initiation factor 3 subunit H(EIF3H)	Homo sapiens
EIF3I_HUMAN	eukaryotic translation initiation factor 3 subunit I(EIF3I)	Homo sapiens
CYBP_HUMAN	calcyclin binding protein(CACYBP)	Homo sapiens
FSCN1_HUMAN	fascin actin-bundling protein 1(FSCN1)	Homo sapiens
MINT_HUMAN	spen family transcriptional repressor(SPEN)	Homo sapiens
NUDC_HUMAN	nuclear distribution C, dynein complex regulator(NUDC)	Homo sapiens
TEBP_HUMAN	prostaglandin E synthase 3(PTGES3)	Homo sapiens
SMD3_HUMAN	small nuclear ribonucleoprotein D3 polypeptide(SNRPD3)	Homo sapiens
G6PD_HUMAN	glucose-6-phosphate dehydrogenase(G6PD)	Homo sapiens
SODC_HUMAN	superoxide dismutase 1(SOD1)	Homo sapiens
TRY1_HUMAN	serine protease 1(PRSS1)	Homo sapiens
SAHH2_HUMAN	adenosylhomocysteinase like 1(AHCYL1)	Homo sapiens
IL16_HUMAN	interleukin 16(IL16)	Homo sapiens
EPIPL_HUMAN	epiplakin 1(EPPK1)	Homo sapiens
MYL6_HUMAN	myosin light chain 6(MYL6)	Homo sapiens
IMDH2_HUMAN	inosine monophosphate dehydrogenase 2(IMPDH2)	Homo sapiens
MYCB2_HUMAN	MYC binding protein 2(MYCBP2)	Homo sapiens
PSA2_HUMAN	proteasome 20S subunit alpha 2(PSMA2)	Homo sapiens
SPTN1_HUMAN	spectrin alpha, non-erythrocytic 1(SPTAN1)	Homo sapiens
PSA4_HUMAN	proteasome 20S subunit alpha 4(PSMA4)	Homo sapiens
PSA5_HUMAN	proteasome 20S subunit alpha 5(PSMA5)	Homo sapiens
PSA6_HUMAN	proteasome 20S subunit alpha 6(PSMA6)	Homo sapiens
HS105_HUMAN	heat shock protein family H (Hsp110) member 1(HSPH1)	Homo sapiens
PABP4_HUMAN	poly(A) binding protein cytoplasmic 4(PABPC4)	Homo sapiens
PSB1_HUMAN	proteasome 20S subunit beta 1(PSMB1)	Homo sapiens
GARS_HUMAN	glycyl-tRNA synthetase 1(GARS1)	Homo sapiens
PUR2_HUMAN	phosphoribosylglycinamide formyltransferase, phosphoribosylglycinamide synthetase, phosphoribosylaminoimidazole synthetase(GART)	Homo sapiens
NACAM_HUMAN	nascent polypeptide associated complex subunit alpha(NACA)	Homo sapiens
PSB4_HUMAN	proteasome 20S subunit beta 4(PSMB4)	Homo sapiens
PSB5_HUMAN	proteasome 20S subunit beta 5(PSMB5)	Homo sapiens
NP1L1_HUMAN	nucleosome assembly protein 1 like 1(NAP1L1)	Homo sapiens
SPEE_HUMAN	spermidine synthase(SRM)	Homo sapiens
NP1L4_HUMAN	nucleosome assembly protein 1 like 4(NAP1L4)	Homo sapiens
SYNC_HUMAN	asparaginyl-tRNA synthetase 1(NARS1)	Homo sapiens
PSMD2_HUMAN	proteasome 26S subunit ubiquitin receptor, non-ATPase 2(PSMD2)	Homo sapiens
PSMD4_HUMAN	proteasome 26S subunit ubiquitin receptor, non-ATPase 4(PSMD4)	Homo sapiens
NUCL_HUMAN	nucleolin(NCL)	Homo sapiens
PSD12_HUMAN	proteasome 26S subunit, non-ATPase 12(PSMD12)	Homo sapiens
PSD13_HUMAN	proteasome 26S subunit, non-ATPase 13(PSMD13)	Homo sapiens
DREB_HUMAN	drebrin 1(DBN1)	Homo sapiens
SLN14_HUMAN	schlafen family member 14(SLFN14)	Homo sapiens
ANKH1_HUMAN	ankyrin repeat and KH domain containing 1(ANKHD1)	Homo sapiens
RUVB2_HUMAN	RuvB like AAA ATPase 2(RUVBL2)	Homo sapiens
GDIB_HUMAN	GDP dissociation inhibitor 2(GDI2)	Homo sapiens
F10A1_HUMAN	ST13 Hsp70 interacting protein(ST13)	Homo sapiens
ZYX_HUMAN	zyxin(ZYX)	Homo sapiens
GFPT1_HUMAN	glutamine--fructose-6-phosphate transaminase 1(GFPT1)	Homo sapiens
ITIH2_HUMAN	inter-alpha-trypsin inhibitor heavy chain 2(ITIH2)	Homo sapiens
SERA_HUMAN	phosphoglycerate dehydrogenase(PHGDH)	Homo sapiens
STAT3_HUMAN	signal transducer and activator of transcription 3(STAT3)	Homo sapiens
DDX3X_HUMAN	DEAD-box helicase 3 X-linked(DDX3X)	Homo sapiens
NSD3_HUMAN	nuclear receptor binding SET domain protein 3(NSD3)	Homo sapiens
IQGA1_HUMAN	IQ motif containing GTPase activating protein 1(IQGAP1)	Homo sapiens
EIFCL_HUMAN	eukaryotic translation initiation factor 3 subunit C like(EIF3CL)	Homo sapiens
PRPS3_HUMAN	phosphoribosyl pyrophosphate synthetase 1 like 1(PRPS1L1)	Homo sapiens
S38A1_HUMAN	solute carrier family 38 member 1(SLC38A1)	Homo sapiens
RAB10_HUMAN	RAB10, member RAS oncogene family(RAB10)	Homo sapiens
SIAT2_HUMAN	ST6 beta-galactoside alpha-2,6-sialyltransferase 2(ST6GAL2)	Homo sapiens
GANAB_HUMAN	glucosidase II alpha subunit(GANAB)	Homo sapiens
TBCD4_HUMAN	TBC1 domain family member 4(TBC1D4)	Homo sapiens
DEN1B_HUMAN	DENN domain containing 1B(DENND1B)	Homo sapiens
TXND5_HUMAN	thioredoxin domain containing 5(TXNDC5)	Homo sapiens
ALMS1_HUMAN	ALMS1 centrosome and basal body associated protein(ALMS1)	Homo sapiens
AR6P1_HUMAN	ADP ribosylation factor like GTPase 6 interacting protein 1(ARL6IP1)	Homo sapiens
TBA1A_HUMAN	tubulin alpha 1a(TUBA1A)	Homo sapiens
SETLP_HUMAN	SET like protein(SETSIP)	Homo sapiens
LGUL_HUMAN	glyoxalase I(GLO1)	Homo sapiens
ZN483_HUMAN	zinc finger protein 483(ZNF483)	Homo sapiens
CPNE3_HUMAN	copine 3(CPNE3)	Homo sapiens
KCMA1_HUMAN	potassium calcium-activated channel subfamily M alpha 1(KCNMA1)	Homo sapiens
MYDGF_HUMAN	myeloid derived growth factor(MYDGF)	Homo sapiens
SYPL1_HUMAN	synaptophysin like 1(SYPL1)	Homo sapiens
SC61B_HUMAN	SEC61 translocon subunit beta(SEC61B)	Homo sapiens
ERP29_HUMAN	endoplasmic reticulum protein 29(ERP29)	Homo sapiens
STIP1_HUMAN	stress induced phosphoprotein 1(STIP1)	Homo sapiens
GNAI3_HUMAN	G protein subunit alpha i3(GNAI3)	Homo sapiens
OXSR1_HUMAN	oxidative stress responsive kinase 1(OXSR1)	Homo sapiens
KINH_HUMAN	kinesin family member 5B(KIF5B)	Homo sapiens
1433T_HUMAN	tyrosine 3-monooxygenase/tryptophan 5-monooxygenase activation protein theta(YWHAQ)	Homo sapiens
WDR1_HUMAN	WD repeat domain 1(WDR1)	Homo sapiens
NDKA_HUMAN	NME/NM23 nucleoside diphosphate kinase 1(NME1)	Homo sapiens
GBB2_HUMAN	G protein subunit beta 2(GNB2)	Homo sapiens
NDKB_HUMAN	NME/NM23 nucleoside diphosphate kinase 2(NME2)	Homo sapiens
CHSS2_HUMAN	chondroitin polymerizing factor(CHPF)	Homo sapiens
NMT1_HUMAN	N-myristoyltransferase 1(NMT1)	Homo sapiens
RAB2A_HUMAN	RAB2A, member RAS oncogene family(RAB2A)	Homo sapiens
TALDO_HUMAN	transaldolase 1(TALDO1)	Homo sapiens
RAB3A_HUMAN	RAB3A, member RAS oncogene family(RAB3A)	Homo sapiens
GCN1_HUMAN	GCN1 activator of EIF2AK4(GCN1)	Homo sapiens
SYTC_HUMAN	threonyl-tRNA synthetase 1(TARS1)	Homo sapiens
RB27B_HUMAN	RAB27B, member RAS oncogene family(RAB27B)	Homo sapiens
GOGA4_HUMAN	golgin A4(GOLGA4)	Homo sapiens
AATC_HUMAN	glutamic-oxaloacetic transaminase 1(GOT1)	Homo sapiens
TBCA_HUMAN	tubulin folding cofactor A(TBCA)	Homo sapiens
1433S_HUMAN	stratifin(SFN)	Homo sapiens
RD23B_HUMAN	RAD23 homolog B, nucleotide excision repair protein(RAD23B)	Homo sapiens
TNPO1_HUMAN	transportin 1(TNPO1)	Homo sapiens
IPO5_HUMAN	importin 5(IPO5)	Homo sapiens
G6PI_HUMAN	glucose-6-phosphate isomerase(GPI)	Homo sapiens
NPM_HUMAN	nucleophosmin 1(NPM1)	Homo sapiens
RALB_HUMAN	RAS like proto-oncogene B(RALB)	Homo sapiens
IFT27_HUMAN	intraflagellar transport 27(IFT27)	Homo sapiens
S3TC2_HUMAN	SH3 domain and tetratricopeptide repeats 2(SH3TC2)	Homo sapiens
K2C6A_HUMAN	keratin 6A(KRT6A)	Homo sapiens
RANG_HUMAN	RAN binding protein 1(RANBP1)	Homo sapiens
K2C7_HUMAN	keratin 7(KRT7)	Homo sapiens
K2C8_HUMAN	keratin 8(KRT8)	Homo sapiens
PYR1_HUMAN	carbamoyl-phosphate synthetase 2, aspartate transcarbamylase, and dihydroorotase(CAD)	Homo sapiens
DEST_HUMAN	destrin, actin depolymerizing factor(DSTN)	Homo sapiens
NRAP_HUMAN	nebulin related anchoring protein(NRAP)	Homo sapiens
SYRC_HUMAN	arginyl-tRNA synthetase 1(RARS1)	Homo sapiens
CALD1_HUMAN	caldesmon 1(CALD1)	Homo sapiens
CALM1_HUMAN	calmodulin 1(CALM1)	Homo sapiens
LIMD1_HUMAN	LIM domain containing 1(LIMD1)	Homo sapiens
NRDC_HUMAN	nardilysin convertase(NRDC)	Homo sapiens
K1C18_HUMAN	keratin 18(KRT18)	Homo sapiens
DSG2_HUMAN	desmoglein 2(DSG2)	Homo sapiens
TCPA_HUMAN	t-complex 1(TCP1)	Homo sapiens
ADRM1_HUMAN	ADRM1 26S proteasome ubiquitin receptor(ADRM1)	Homo sapiens
YBOX1_HUMAN	Y-box binding protein 1(YBX1)	Homo sapiens
DESP_HUMAN	desmoplakin(DSP)	Homo sapiens
CALR_HUMAN	calreticulin(CALR)	Homo sapiens
CALU_HUMAN	calumenin(CALU)	Homo sapiens
CAN2_HUMAN	calpain 2(CAPN2)	Homo sapiens
M3K14_HUMAN	mitogen-activated protein kinase kinase kinase 14(MAP3K14)	Homo sapiens
ESPNL_HUMAN	espin like(ESPNL)	Homo sapiens
CAZA1_HUMAN	capping actin protein of muscle Z-line subunit alpha 1(CAPZA1)	Homo sapiens
CAPZB_HUMAN	capping actin protein of muscle Z-line subunit beta(CAPZB)	Homo sapiens
RCN1_HUMAN	reticulocalbin 1(RCN1)	Homo sapiens
SMC4_HUMAN	structural maintenance of chromosomes 4(SMC4)	Homo sapiens
ARHGC_HUMAN	Rho guanine nucleotide exchange factor 12(ARHGEF12)	Homo sapiens
PELI2_HUMAN	pellino E3 ubiquitin protein ligase family member 2(PELI2)	Homo sapiens
TXD17_HUMAN	thioredoxin domain containing 17(TXNDC17)	Homo sapiens
RSSA_HUMAN	ribosomal protein SA(RPSA)	Homo sapiens
TSYL6_HUMAN	TSPY like 6(TSPYL6)	Homo sapiens
RL14_HUMAN	ribosomal protein L14(RPL14)	Homo sapiens
STMN1_HUMAN	stathmin 1(STMN1)	Homo sapiens
LASP1_HUMAN	LIM and SH3 protein 1(LASP1)	Homo sapiens
PRDX2_HUMAN	peroxiredoxin 2(PRDX2)	Homo sapiens
RAI3_HUMAN	G protein-coupled receptor class C group 5 member A(GPRC5A)	Homo sapiens
K2C79_HUMAN	keratin 79(KRT79)	Homo sapiens
SERPH_HUMAN	serpin family H member 1(SERPINH1)	Homo sapiens
PDIA3_HUMAN	protein disulfide isomerase family A member 3(PDIA3)	Homo sapiens
PLBL2_HUMAN	phospholipase B domain containing 2(PLBD2)	Homo sapiens
COTL1_HUMAN	coactosin like F-actin binding protein 1(COTL1)	Homo sapiens
ARC1B_HUMAN	actin related protein 2/3 complex subunit 1B(ARPC1B)	Homo sapiens
ARP2_HUMAN	actin related protein 2(ACTR2)	Homo sapiens
SPA12_HUMAN	serpin family A member 12(SERPINA12)	Homo sapiens
LEG1_HUMAN	galectin 1(LGALS1)	Homo sapiens
LEG3_HUMAN	galectin 3(LGALS3)	Homo sapiens
RHEB_HUMAN	Ras homolog, mTORC1 binding(RHEB)	Homo sapiens
ARPC2_HUMAN	actin related protein 2/3 complex subunit 2(ARPC2)	Homo sapiens
GSTM3_HUMAN	glutathione S-transferase mu 3(GSTM3)	Homo sapiens
CDC37_HUMAN	cell division cycle 37, HSP90 cochaperone(CDC37)	Homo sapiens
ACTZ_HUMAN	actin related protein 1A(ACTR1A)	Homo sapiens
TCPZ_HUMAN	chaperonin containing TCP1 subunit 6A(CCT6A)	Homo sapiens
EF1B_HUMAN	eukaryotic translation elongation factor 1 beta 2(EEF1B2)	Homo sapiens
EF1D_HUMAN	eukaryotic translation elongation factor 1 delta(EEF1D)	Homo sapiens
LPPRC_HUMAN	leucine rich pentatricopeptide repeat containing(LRPPRC)	Homo sapiens
EF1G_HUMAN	eukaryotic translation elongation factor 1 gamma(EEF1G)	Homo sapiens
KMT2D_HUMAN	lysine methyltransferase 2D(KMT2D)	Homo sapiens
NUDT5_HUMAN	nudix hydrolase 5(NUDT5)	Homo sapiens
RAB34_HUMAN	RAB34, member RAS oncogene family(RAB34)	Homo sapiens
PA2G4_HUMAN	proliferation-associated 2G4(PA2G4)	Homo sapiens
PEBP1_HUMAN	phosphatidylethanolamine binding protein 1(PEBP1)	Homo sapiens
IF2A_HUMAN	eukaryotic translation initiation factor 2 subunit alpha(EIF2S1)	Homo sapiens
TKT_HUMAN	transketolase(TKT)	Homo sapiens
KLD8A_HUMAN	kelch domain containing 8A(KLHDC8A)	Homo sapiens
IF4A1_HUMAN	eukaryotic translation initiation factor 4A1(EIF4A1)	Homo sapiens
IF4G1_HUMAN	eukaryotic translation initiation factor 4 gamma 1(EIF4G1)	Homo sapiens
IF5A1_HUMAN	eukaryotic translation initiation factor 5A(EIF5A)	Homo sapiens
CD59_HUMAN	CD59 molecule (CD59 blood group)(CD59)	Homo sapiens
ILEU_HUMAN	serpin family B member 1(SERPINB1)	Homo sapiens
MACF1_HUMAN	microtubule actin crosslinking factor 1(MACF1)	Homo sapiens
RAB1B_HUMAN	RAB1B, member RAS oncogene family(RAB1B)	Homo sapiens
RS10L_HUMAN	ribosomal protein S10 pseudogene 5(RPS10P5)	Homo sapiens
MORC3_HUMAN	MORC family CW-type zinc finger 3(MORC3)	Homo sapiens
RL13A_HUMAN	ribosomal protein L13a(RPL13A)	Homo sapiens
PCBP1_HUMAN	poly(rC) binding protein 1(PCBP1)	Homo sapiens
PSDE_HUMAN	proteasome 26S subunit, non-ATPase 14(PSMD14)	Homo sapiens
PCBP2_HUMAN	poly(rC) binding protein 2(PCBP2)	Homo sapiens
RL3_HUMAN	ribosomal protein L3(RPL3)	Homo sapiens
RL4_HUMAN	ribosomal protein L4(RPL4)	Homo sapiens
CAPR1_HUMAN	cell cycle associated protein 1(CAPRIN1)	Homo sapiens
RL7A_HUMAN	ribosomal protein L7a(RPL7A)	Homo sapiens
RL8_HUMAN	ribosomal protein L8(RPL8)	Homo sapiens
RL9_HUMAN	ribosomal protein L9(RPL9)	Homo sapiens
RL10_HUMAN	ribosomal protein L10(RPL10)	Homo sapiens
RL11_HUMAN	ribosomal protein L11(RPL11)	Homo sapiens
PCNA_HUMAN	proliferating cell nuclear antigen(PCNA)	Homo sapiens
LRRF1_HUMAN	LRR binding FLII interacting protein 1(LRRFIP1)	Homo sapiens
RL13_HUMAN	ribosomal protein L13(RPL13)	Homo sapiens
TPD52_HUMAN	tumor protein D52(TPD52)	Homo sapiens
TPD54_HUMAN	TPD52 like 2(TPD52L2)	Homo sapiens
1B15_HUMAN	HLA class I histocompatibility antigen, B-15 alpha chain(HLAB)	Homo sapiens
K0556_HUMAN	Protein KIAA0556(KATNIP)	Homo sapiens
BZW1_HUMAN	Basic leucine zipper and W2 domain-containing protein 1(BZW1)	Homo sapiens
1C12_HUMAN	HLA class I histocompatibility antigen, Cw-12 alpha chain(HLA-Cw)	Homo sapiens
CBSL_HUMAN	Cystathionine beta-synthase-like protein(CBS)	Homo sapiens
