# Supplementary material for: Dysregulation of the progranulin-driven autophagy-lysosomal pathway mediates secretion of the nuclear protein TDP-43
Source: J Biol Chem. 2023 Sep 20;299(11):105272. doi: 10.1016/j.jbc.2023.105272 (PMC10641265; doi:10.1016/j.jbc.2023.105272)
Supplement: Dataset S2 [file mmc4.xlsx]

## Sheet: list_110000g only
Dataset S2	proteins included only in the P2 fraction
UNIPROT_ID	Name	Species
IGSF8_HUMAN	immunoglobulin superfamily member 8(IGSF8)	Homo sapiens
BDP1_HUMAN	B double prime 1, subunit of RNA polymerase III transcription initiation factor IIIB(BDP1)	Homo sapiens
CO6A1_HUMAN	collagen type VI alpha 1 chain(COL6A1)	Homo sapiens
K2C5_HUMAN	keratin 5(KRT5)	Homo sapiens
CO6A3_HUMAN	collagen type VI alpha 3 chain(COL6A3)	Homo sapiens
RAB35_HUMAN	RAB35, member RAS oncogene family(RAB35)	Homo sapiens
K1C26_HUMAN	keratin 26(KRT26)	Homo sapiens
RRAS2_HUMAN	RAS related 2(RRAS2)	Homo sapiens
VTNC_HUMAN	vitronectin(VTN)	Homo sapiens
GALK1_HUMAN	galactokinase 1(GALK1)	Homo sapiens
KLHL1_HUMAN	kelch like family member 1(KLHL1)	Homo sapiens
ZN274_HUMAN	zinc finger protein 274(ZNF274)	Homo sapiens
COMP_HUMAN	cartilage oligomeric matrix protein(COMP)	Homo sapiens
FINC_HUMAN	fibronectin 1(FN1)	Homo sapiens
ATR_HUMAN	ATR serine/threonine kinase(ATR)	Homo sapiens
IQGA2_HUMAN	IQ motif containing GTPase activating protein 2(IQGAP2)	Homo sapiens
SPP24_HUMAN	secreted phosphoprotein 2(SPP2)	Homo sapiens
TNFL9_HUMAN	TNF superfamily member 9(TNFSF9)	Homo sapiens
UBR4_HUMAN	ubiquitin protein ligase E3 component n-recognin 4(UBR4)	Homo sapiens
ERG1_HUMAN	squalene epoxidase(SQLE)	Homo sapiens
ACTA_HUMAN	actin alpha 2, smooth muscle(ACTA2)	Homo sapiens
MPZL1_HUMAN	myelin protein zero like 1(MPZL1)	Homo sapiens
VSIG4_HUMAN	V-set and immunoglobulin domain containing 4(VSIG4)	Homo sapiens
IST1_HUMAN	IST1 factor associated with ESCRT-III(IST1)	Homo sapiens
NFIP2_HUMAN	Nedd4 family interacting protein 2(NDFIP2)	Homo sapiens
TNIP1_HUMAN	TNFAIP3 interacting protein 1(TNIP1)	Homo sapiens
MISP3_HUMAN	MISP family member 3(MISP3)	Homo sapiens
APOB_HUMAN	apolipoprotein B(APOB)	Homo sapiens
SCAM3_HUMAN	secretory carrier membrane protein 3(SCAMP3)	Homo sapiens
TTYH3_HUMAN	tweety family member 3(TTYH3)	Homo sapiens
CBPN_HUMAN	carboxypeptidase N subunit 1(CPN1)	Homo sapiens
ITA3_HUMAN	integrin subunit alpha 3(ITGA3)	Homo sapiens
CCER2_HUMAN	coiled-coil glutamate rich protein 2(CCER2)	Homo sapiens
APOE_HUMAN	apolipoprotein E(APOE)	Homo sapiens
S39AA_HUMAN	solute carrier family 39 member 10(SLC39A10)	Homo sapiens
THRB_HUMAN	coagulation factor II, thrombin(F2)	Homo sapiens
CBLB_HUMAN	Cbl proto-oncogene B(CBLB)	Homo sapiens
ADA10_HUMAN	ADAM metallopeptidase domain 10(ADAM10)	Homo sapiens
DSRAD_HUMAN	adenosine deaminase RNA specific(ADAR)	Homo sapiens
TESK1_HUMAN	testis associated actin remodelling kinase 1(TESK1)	Homo sapiens
FA5_HUMAN	coagulation factor V(F5)	Homo sapiens
ITB3_HUMAN	integrin subunit beta 3(ITGB3)	Homo sapiens
FPRP_HUMAN	prostaglandin F2 receptor inhibitor(PTGFRN)	Homo sapiens
ELL3_HUMAN	elongation factor for RNA polymerase II 3(ELL3)	Homo sapiens
LDLR_HUMAN	low density lipoprotein receptor(LDLR)	Homo sapiens
TBA4A_HUMAN	tubulin alpha 4a(TUBA4A)	Homo sapiens
ITIH2_HUMAN	inter-alpha-trypsin inhibitor heavy chain 2(ITIH2)	Homo sapiens
GTR3_HUMAN	solute carrier family 2 member 3(SLC2A3)	Homo sapiens
C163A_HUMAN	CD163 molecule(CD163)	Homo sapiens
ITIH4_HUMAN	inter-alpha-trypsin inhibitor heavy chain 4(ITIH4)	Homo sapiens
GELS_HUMAN	gelsolin(GSN)	Homo sapiens
LG3BP_HUMAN	galectin 3 binding protein(LGALS3BP)	Homo sapiens
LAS2_HUMAN	chromosome 18 open reading frame 54(C18orf54)	Homo sapiens
THYG_HUMAN	thyroglobulin(TG)	Homo sapiens
MEP1A_HUMAN	meprin A subunit alpha(MEP1A)	Homo sapiens
H2BFS_HUMAN	H2B clustered histone 12 like(H2BC12L)	Homo sapiens
TBB1_HUMAN	tubulin beta 1 class VI(TUBB1)	Homo sapiens
CCNF_HUMAN	cyclin F(CCNF)	Homo sapiens
FZD6_HUMAN	frizzled class receptor 6(FZD6)	Homo sapiens
DAPLE_HUMAN	coiled-coil domain containing 88C(CCDC88C)	Homo sapiens
RHOG_HUMAN	ras homolog family member G(RHOG)	Homo sapiens
ZBT7A_HUMAN	zinc finger and BTB domain containing 7A(ZBTB7A)	Homo sapiens
MYOF_HUMAN	myoferlin(MYOF)	Homo sapiens
KIRR3_HUMAN	kirre like nephrin family adhesion molecule 3(KIRREL3)	Homo sapiens
PLAK_HUMAN	junction plakoglobin(JUP)	Homo sapiens
FBLN1_HUMAN	fibulin 1(FBLN1)	Homo sapiens
KLHL5_HUMAN	kelch like family member 5(KLHL5)	Homo sapiens
TSP1_HUMAN	thrombospondin 1(THBS1)	Homo sapiens
TAOK3_HUMAN	TAO kinase 3(TAOK3)	Homo sapiens
RPC2_HUMAN	RNA polymerase III subunit B(POLR3B)	Homo sapiens
CYFP1_HUMAN	cytoplasmic FMR1 interacting protein 1(CYFIP1)	Homo sapiens
ARRC_HUMAN	arrestin 3(ARR3)	Homo sapiens
RAB9A_HUMAN	RAB9A, member RAS oncogene family(RAB9A)	Homo sapiens
FCGBP_HUMAN	Fc gamma binding protein(FCGBP)	Homo sapiens
VA0D1_HUMAN	ATPase H+ transporting V0 subunit d1(ATP6V0D1)	Homo sapiens
MPRI_HUMAN	insulin like growth factor 2 receptor(IGF2R)	Homo sapiens
PTPRF_HUMAN	protein tyrosine phosphatase receptor type F(PTPRF)	Homo sapiens
PLPR4_HUMAN	phospholipid phosphatase related 4(PLPPR4)	Homo sapiens
GBG12_HUMAN	G protein subunit gamma 12(GNG12)	Homo sapiens
BI2L1_HUMAN	BAR/IMD domain containing adaptor protein 2 like 1(BAIAP2L1)	Homo sapiens
CLUS_HUMAN	clusterin(CLU)	Homo sapiens
FIG4_HUMAN	FIG4 phosphoinositide 5-phosphatase(FIG4)	Homo sapiens
CCD47_HUMAN	coiled-coil domain containing 47(CCDC47)	Homo sapiens
CD99_HUMAN	CD99 molecule (Xg blood group)(CD99)	Homo sapiens
NF2L1_HUMAN	NFE2 like bZIP transcription factor 1(NFE2L1)	Homo sapiens
BST2_HUMAN	bone marrow stromal cell antigen 2(BST2)	Homo sapiens
GSLG1_HUMAN	golgi glycoprotein 1(GLG1)	Homo sapiens
FARP1_HUMAN	FERM, ARH/RhoGEF and pleckstrin domain protein 1(FARP1)	Homo sapiens
CAN7_HUMAN	calpain 7(CAPN7)	Homo sapiens
EPHA2_HUMAN	EPH receptor A2(EPHA2)	Homo sapiens
H6ST1_HUMAN	heparan sulfate 6-O-sulfotransferase 1(HS6ST1)	Homo sapiens
CD34_HUMAN	CD34 molecule(CD34)	Homo sapiens
SPB11_HUMAN	serpin family B member 11(SERPINB11)	Homo sapiens
CSPG4_HUMAN	chondroitin sulfate proteoglycan 4(CSPG4)	Homo sapiens
PVR_HUMAN	PVR cell adhesion molecule(PVR)	Homo sapiens
HGS_HUMAN	hepatocyte growth factor-regulated tyrosine kinase substrate(HGS)	Homo sapiens
IGL1_HUMAN	Immunoglobulin lambda-1 light chain (IGL1_HUMAN)	Homo sapiens
FEN1_HUMAN	flap structure-specific endonuclease 1(FEN1)	Homo sapiens
BRD9_HUMAN	bromodomain containing 9(BRD9)	Homo sapiens
HEAT9_HUMAN	HEAT repeat containing 9(HEATR9)	Homo sapiens
LRP1_HUMAN	LDL receptor related protein 1(LRP1)	Homo sapiens
FIBB_HUMAN	fibrinogen beta chain(FGB)	Homo sapiens
S39A6_HUMAN	solute carrier family 39 member 6(SLC39A6)	Homo sapiens
ANTR1_HUMAN	ANTXR cell adhesion molecule 1(ANTXR1)	Homo sapiens
KIRR1_HUMAN	kirre like nephrin family adhesion molecule 1(KIRREL1)	Homo sapiens
DLG1_HUMAN	discs large MAGUK scaffold protein 1(DLG1)	Homo sapiens
MYH15_HUMAN	myosin heavy chain 15(MYH15)	Homo sapiens
CO4A_HUMAN	complement C4A (Rodgers blood group)(C4A)	Homo sapiens
MICA_HUMAN	MHC class I polypeptide-related sequence A(MICA)	Homo sapiens
C1QT3_HUMAN	C1q and TNF related 3(C1QTNF3)	Homo sapiens
CO5_HUMAN	complement C5(C5)	Homo sapiens
TNR3_HUMAN	lymphotoxin beta receptor(LTBR)	Homo sapiens
CDK1_HUMAN	cyclin dependent kinase 1(CDK1)	Homo sapiens
CFA57_HUMAN	cilia and flagella associated protein 57(CFAP57)	Homo sapiens
BCAM_HUMAN	basal cell adhesion molecule (Lutheran blood group)(BCAM)	Homo sapiens
LUM_HUMAN	lumican(LUM)	Homo sapiens
S39AE_HUMAN	solute carrier family 39 member 14(SLC39A14)	Homo sapiens
NMD3B_HUMAN	glutamate ionotropic receptor NMDA type subunit 3B(GRIN3B)	Homo sapiens
TTL10_HUMAN	tubulin tyrosine ligase like 10(TTLL10)	Homo sapiens
MLP3B_HUMAN	microtubule associated protein 1 light chain 3 beta(MAP1LC3B)	Homo sapiens
CO9_HUMAN	complement C9(C9)	Homo sapiens
MP2K1_HUMAN	mitogen-activated protein kinase kinase 1(MAP2K1)	Homo sapiens
ITM2B_HUMAN	integral membrane protein 2B(ITM2B)	Homo sapiens
FYN_HUMAN	FYN proto-oncogene, Src family tyrosine kinase(FYN)	Homo sapiens
WSDU1_HUMAN	WD repeat, sterile alpha motif and U-box domain containing 1(WDSUB1)	Homo sapiens
T4S1_HUMAN	transmembrane 4 L six family member 1(TM4SF1)	Homo sapiens
HS71L_HUMAN	heat shock protein family A (Hsp70) member 1 like(HSPA1L)	Homo sapiens
MPRD_HUMAN	mannose-6-phosphate receptor, cation dependent(M6PR)	Homo sapiens
CNOT1_HUMAN	CCR4-NOT transcription complex subunit 1(CNOT1)	Homo sapiens
AT2B3_HUMAN	ATPase plasma membrane Ca2+ transporting 3(ATP2B3)	Homo sapiens
NBR1_HUMAN	NBR1 autophagy cargo receptor(NBR1)	Homo sapiens
HSP76_HUMAN	heat shock protein family A (Hsp70) member 6(HSPA6)	Homo sapiens
SDC2_HUMAN	syndecan 2(SDC2)	Homo sapiens
SDC4_HUMAN	syndecan 4(SDC4)	Homo sapiens
SDCB1_HUMAN	syndecan binding protein(SDCBP)	Homo sapiens
IL6RB_HUMAN	interleukin 6 cytokine family signal transducer(IL6ST)	Homo sapiens
STX6_HUMAN	syntaxin 6(STX6)	Homo sapiens
CXAR_HUMAN	CXADR Ig-like cell adhesion molecule(CXADR)	Homo sapiens
IGSF3_HUMAN	immunoglobulin superfamily member 3(IGSF3)	Homo sapiens
URP2_HUMAN	FERM domain containing kindlin 3(FERMT3)	Homo sapiens
CO1A1_HUMAN	collagen type I alpha 1 chain(COL1A1)	Homo sapiens
CD97_HUMAN	CD97 antigen(ADGRE5)	Homo sapiens
1C03_HUMAN	HLA class I histocompatibility antigen, Cw-3 alpha chain(HLA-C)	Homo sapiens
