# Supplementary material for: Dysregulation of the progranulin-driven autophagy-lysosomal pathway mediates secretion of the nuclear protein TDP-43
Source: J Biol Chem. 2023 Sep 20;299(11):105272. doi: 10.1016/j.jbc.2023.105272 (PMC10641265; doi:10.1016/j.jbc.2023.105272)
Supplement: Dataset S3 [file mmc5.xlsx]

## Sheet: list_339FCEF6C8AA1677720894313
Dataset S3	proteins included both in the P1 and P2 fraction
UNIPROT_ID	Name	Species
A2MG_HUMAN	alpha-2-macroglobulin(A2M)	Homo sapiens
SPAT7_HUMAN	spermatogenesis associated 7(SPATA7)	Homo sapiens
RB11B_HUMAN	RAB11B, member RAS oncogene family(RAB11B)	Homo sapiens
CPNE8_HUMAN	copine 8(CPNE8)	Homo sapiens
MYH9_HUMAN	myosin heavy chain 9(MYH9)	Homo sapiens
CHIA_HUMAN	chitinase acidic(CHIA)	Homo sapiens
PAIRB_HUMAN	SERPINE1 mRNA binding protein 1(SERBP1)	Homo sapiens
PGAP3_HUMAN	post-GPI attachment to proteins phospholipase 3(PGAP3)	Homo sapiens
SPG7_HUMAN	SPG7 matrix AAA peptidase subunit, paraplegin(SPG7)	Homo sapiens
RLA0_HUMAN	ribosomal protein lateral stalk subunit P0(RPLP0)	Homo sapiens
MYO1C_HUMAN	myosin IC(MYO1C)	Homo sapiens
G3P_HUMAN	glyceraldehyde-3-phosphate dehydrogenase(GAPDH)	Homo sapiens
CENPE_HUMAN	centromere protein E(CENPE)	Homo sapiens
COF1_HUMAN	cofilin 1(CFL1)	Homo sapiens
COF2_HUMAN	cofilin 2(CFL2)	Homo sapiens
PSA1_HUMAN	proteasome 20S subunit alpha 1(PSMA1)	Homo sapiens
PSA3_HUMAN	proteasome 20S subunit alpha 3(PSMA3)	Homo sapiens
BCKD_HUMAN	branched chain keto acid dehydrogenase kinase(BCKDK)	Homo sapiens
B2MG_HUMAN	beta-2-microglobulin(B2M)	Homo sapiens
PSA7_HUMAN	proteasome 20S subunit alpha 7(PSMA7)	Homo sapiens
PEDF_HUMAN	serpin family F member 1(SERPINF1)	Homo sapiens
ACTB_HUMAN	actin beta(ACTB)	Homo sapiens
PSB6_HUMAN	proteasome 20S subunit beta 6(PSMB6)	Homo sapiens
CD109_HUMAN	CD109 molecule(CD109)	Homo sapiens
MUC18_HUMAN	melanoma cell adhesion molecule(MCAM)	Homo sapiens
DAF_HUMAN	CD55 molecule (Cromer blood group)(CD55)	Homo sapiens
DAG1_HUMAN	dystroglycan 1(DAG1)	Homo sapiens
RS16_HUMAN	ribosomal protein S16(RPS16)	Homo sapiens
KIF4A_HUMAN	kinesin family member 4A(KIF4A)	Homo sapiens
VTDB_HUMAN	GC vitamin D binding protein(GC)	Homo sapiens
GBRL2_HUMAN	GABA type A receptor associated protein like 2(GABARAPL2)	Homo sapiens
MCP_HUMAN	CD46 molecule(CD46)	Homo sapiens
MRP_HUMAN	MARCKS like 1(MARCKSL1)	Homo sapiens
ITA2_HUMAN	integrin subunit alpha 2(ITGA2)	Homo sapiens
RS27A_HUMAN	ribosomal protein S27a(RPS27A)	Homo sapiens
RS28_HUMAN	ribosomal protein S28(RPS28)	Homo sapiens
PROF1_HUMAN	profilin 1(PFN1)	Homo sapiens
H31T_HUMAN	H3.4 histone, cluster member(H3-4)	Homo sapiens
ITAV_HUMAN	integrin subunit alpha V(ITGAV)	Homo sapiens
H4_HUMAN	H4 clustered histone 9(H4C9)	Homo sapiens
ITB1_HUMAN	integrin subunit beta 1(ITGB1)	Homo sapiens
DSCL1_HUMAN	DS cell adhesion molecule like 1(DSCAML1)	Homo sapiens
PGK1_HUMAN	phosphoglycerate kinase 1(PGK1)	Homo sapiens
ITIH1_HUMAN	inter-alpha-trypsin inhibitor heavy chain 1(ITIH1)	Homo sapiens
ITIH3_HUMAN	inter-alpha-trypsin inhibitor heavy chain 3(ITIH3)	Homo sapiens
RAB8A_HUMAN	RAB8A, member RAS oncogene family(RAB8A)	Homo sapiens
RL10A_HUMAN	ribosomal protein L10a(RPL10A)	Homo sapiens
CE350_HUMAN	centrosomal protein 350(CEP350)	Homo sapiens
S38A2_HUMAN	solute carrier family 38 member 2(SLC38A2)	Homo sapiens
NGRN_HUMAN	neugrin, neurite outgrowth associated(NGRN)	Homo sapiens
TBA1B_HUMAN	tubulin alpha 1b(TUBA1B)	Homo sapiens
KMT2C_HUMAN	lysine methyltransferase 2C(KMT2C)	Homo sapiens
H2A1B_HUMAN	H2A clustered histone 4(H2AC4)	Homo sapiens
TBB4B_HUMAN	tubulin beta 4B class IVb(TUBB4B)	Homo sapiens
HAUS4_HUMAN	HAUS augmin like complex subunit 4(HAUS4)	Homo sapiens
TTBK1_HUMAN	tau tubulin kinase 1(TTBK1)	Homo sapiens
NHRF1_HUMAN	NHERF family PDZ scaffold protein 1(NHERF1)	Homo sapiens
H4_HUMAN	H4 histone 16(H4C16)	Homo sapiens
H4_HUMAN	H4 clustered histone 1(H4C1)	Homo sapiens
H4_HUMAN	H4 clustered histone 4(H4C4)	Homo sapiens
CLIC1_HUMAN	chloride intracellular channel 1(CLIC1)	Homo sapiens
H4_HUMAN	H4 clustered histone 6(H4C6)	Homo sapiens
BASP1_HUMAN	brain abundant membrane attached signal protein 1(BASP1)	Homo sapiens
H4_HUMAN	H4 clustered histone 12(H4C12)	Homo sapiens
BASI_HUMAN	basigin (Ok blood group)(BSG)	Homo sapiens
ATX7_HUMAN	ataxin 7(ATXN7)	Homo sapiens
H4_HUMAN	H4 clustered histone 11(H4C11)	Homo sapiens
H4_HUMAN	H4 clustered histone 3(H4C3)	Homo sapiens
CXCR4_HUMAN	C-X-C motif chemokine receptor 4(CXCR4)	Homo sapiens
H4_HUMAN	H4 clustered histone 8(H4C8)	Homo sapiens
H4_HUMAN	H4 clustered histone 2(H4C2)	Homo sapiens
SPT6H_HUMAN	SPT6 homolog, histone chaperone and transcription elongation factor(SUPT6H)	Homo sapiens
FETA_HUMAN	alpha fetoprotein(AFP)	Homo sapiens
SQSTM_HUMAN	sequestosome 1(SQSTM1)	Homo sapiens
H4_HUMAN	H4 clustered histone 5(H4C5)	Homo sapiens
H4_HUMAN	H4 clustered histone 13(H4C13)	Homo sapiens
H4_HUMAN	H4 clustered histone 14(H4C14)	Homo sapiens
ZPR1_HUMAN	ZPR1 zinc finger(ZPR1)	Homo sapiens
AHNK_HUMAN	AHNAK nucleoprotein(AHNAK)	Homo sapiens
TAXB1_HUMAN	Tax1 binding protein 1(TAX1BP1)	Homo sapiens
CLCA_HUMAN	clathrin light chain A(CLTA)	Homo sapiens
CLH1_HUMAN	clathrin heavy chain(CLTC)	Homo sapiens
SAHH_HUMAN	adenosylhomocysteinase(AHCY)	Homo sapiens
ASPM_HUMAN	assembly factor for spindle microtubules(ASPM)	Homo sapiens
KPYM_HUMAN	pyruvate kinase M1/2(PKM)	Homo sapiens
FETUA_HUMAN	alpha 2-HS glycoprotein(AHSG)	Homo sapiens
RAB7A_HUMAN	RAB7A, member RAS oncogene family(RAB7A)	Homo sapiens
CO3_HUMAN	complement C3(C3)	Homo sapiens
GNAI2_HUMAN	G protein subunit alpha i2(GNAI2)	Homo sapiens
ABCG2_HUMAN	ATP binding cassette subfamily G member 2 (Junior blood group)(ABCG2)	Homo sapiens
ALBU_HUMAN	albumin(ALB)	Homo sapiens
TAGL2_HUMAN	transgelin 2(TAGLN2)	Homo sapiens
GNAS1_HUMAN	GNAS complex locus(GNAS)	Homo sapiens
TDRD6_HUMAN	tudor domain containing 6(TDRD6)	Homo sapiens
PLMN_HUMAN	plasminogen(PLG)	Homo sapiens
A2AP_HUMAN	serpin family F member 2(SERPINF2)	Homo sapiens
ALDOA_HUMAN	aldolase, fructose-bisphosphate A(ALDOA)	Homo sapiens
RAB1A_HUMAN	RAB1A, member RAS oncogene family(RAB1A)	Homo sapiens
HS71A_HUMAN	heat shock protein family A (Hsp70) member 1A(HSPA1A)	Homo sapiens
FKB1A_HUMAN	FKBP prolyl isomerase 1A(FKBP1A)	Homo sapiens
PLP2_HUMAN	proteolipid protein 2(PLP2)	Homo sapiens
PREX1_HUMAN	phosphatidylinositol-3,4,5-trisphosphate dependent Rac exchange factor 1(PREX1)	Homo sapiens
RAB5A_HUMAN	RAB5A, member RAS oncogene family(RAB5A)	Homo sapiens
BIP_HUMAN	heat shock protein family A (Hsp70) member 5(HSPA5)	Homo sapiens
HSP7C_HUMAN	heat shock protein family A (Hsp70) member 8(HSPA8)	Homo sapiens
RAB13_HUMAN	RAB13, member RAS oncogene family(RAB13)	Homo sapiens
HSPB1_HUMAN	heat shock protein family B (small) member 1(HSPB1)	Homo sapiens
VINC_HUMAN	vinculin(VCL)	Homo sapiens
RAB5C_HUMAN	RAB5C, member RAS oncogene family(RAB5C)	Homo sapiens
RAC1_HUMAN	Rac family small GTPase 1(RAC1)	Homo sapiens
HS90A_HUMAN	heat shock protein 90 alpha family class A member 1(HSP90AA1)	Homo sapiens
VAT1_HUMAN	vesicle amine transport 1(VAT1)	Homo sapiens
IMB1_HUMAN	karyopherin subunit beta 1(KPNB1)	Homo sapiens
HS90B_HUMAN	heat shock protein 90 alpha family class B member 1(HSP90AB1)	Homo sapiens
EZRI_HUMAN	ezrin(EZR)	Homo sapiens
K2C1_HUMAN	keratin 1(KRT1)	Homo sapiens
K22E_HUMAN	keratin 2(KRT2)	Homo sapiens
FLNA_HUMAN	filamin A(FLNA)	Homo sapiens
RAN_HUMAN	RAN, member RAS oncogene family(RAN)	Homo sapiens
K1C9_HUMAN	keratin 9(KRT9)	Homo sapiens
K1C10_HUMAN	keratin 10(KRT10)	Homo sapiens
STIM2_HUMAN	stromal interaction molecule 2(STIM2)	Homo sapiens
RAP1B_HUMAN	RAP1B, member of RAS oncogene family(RAP1B)	Homo sapiens
K1C14_HUMAN	keratin 14(KRT14)	Homo sapiens
PDC6I_HUMAN	programmed cell death 6 interacting protein(PDCD6IP)	Homo sapiens
PDCD6_HUMAN	programmed cell death 6(PDCD6)	Homo sapiens
UACA_HUMAN	uveal autoantigen with coiled-coil domains and ankyrin repeats(UACA)	Homo sapiens
CPSF6_HUMAN	cleavage and polyadenylation specific factor 6(CPSF6)	Homo sapiens
ANXA2_HUMAN	annexin A2(ANXA2)	Homo sapiens
ANXA5_HUMAN	annexin A5(ANXA5)	Homo sapiens
PCLO_HUMAN	piccolo presynaptic cytomatrix protein(PCLO)	Homo sapiens
ICAM1_HUMAN	intercellular adhesion molecule 1(ICAM1)	Homo sapiens
L1CAM_HUMAN	L1 cell adhesion molecule(L1CAM)	Homo sapiens
TBB5_HUMAN	tubulin beta class I(TUBB)	Homo sapiens
H4_HUMAN	H4 clustered histone 15(H4C15)	Homo sapiens
ANR62_HUMAN	ankyrin repeat domain 62(ANKRD62)	Homo sapiens
RADI_HUMAN	radixin(RDX)	Homo sapiens
LAMP1_HUMAN	lysosomal associated membrane protein 1(LAMP1)	Homo sapiens
TCPB_HUMAN	chaperonin containing TCP1 subunit 2(CCT2)	Homo sapiens
CE192_HUMAN	centrosomal protein 192(CEP192)	Homo sapiens
APOH_HUMAN	apolipoprotein H(APOH)	Homo sapiens
NCOA4_HUMAN	nuclear receptor coactivator 4(NCOA4)	Homo sapiens
UBP37_HUMAN	ubiquitin specific peptidase 37(USP37)	Homo sapiens
RAB14_HUMAN	RAB14, member RAS oncogene family(RAB14)	Homo sapiens
RGPA2_HUMAN	Ral GTPase activating protein catalytic subunit alpha 2(RALGAPA2)	Homo sapiens
LDHA_HUMAN	lactate dehydrogenase A(LDHA)	Homo sapiens
PPIA_HUMAN	peptidylprolyl isomerase A(PPIA)	Homo sapiens
SMCO2_HUMAN	single-pass membrane protein with coiled-coil domains 2(SMCO2)	Homo sapiens
1433B_HUMAN	tyrosine 3-monooxygenase/tryptophan 5-monooxygenase activation protein beta(YWHAB)	Homo sapiens
LDHB_HUMAN	lactate dehydrogenase B(LDHB)	Homo sapiens
TRFE_HUMAN	transferrin(TF)	Homo sapiens
1433G_HUMAN	tyrosine 3-monooxygenase/tryptophan 5-monooxygenase activation protein gamma(YWHAG)	Homo sapiens
AAAT_HUMAN	solute carrier family 1 member 5(SLC1A5)	Homo sapiens
1433Z_HUMAN	tyrosine 3-monooxygenase/tryptophan 5-monooxygenase activation protein zeta(YWHAZ)	Homo sapiens
GTR1_HUMAN	solute carrier family 2 member 1(SLC2A1)	Homo sapiens
4F2_HUMAN	solute carrier family 3 member 2(SLC3A2)	Homo sapiens
EF1A1_HUMAN	eukaryotic translation elongation factor 1 alpha 1(EEF1A1)	Homo sapiens
TFR1_HUMAN	transferrin receptor(TFRC)	Homo sapiens
MOES_HUMAN	moesin(MSN)	Homo sapiens
CCNG1_HUMAN	cyclin G1(CCNG1)	Homo sapiens
TR64B_HUMAN	tripartite motif containing 64B(TRIM64B)	Homo sapiens
EF2_HUMAN	eukaryotic translation elongation factor 2(EEF2)	Homo sapiens
CD9_HUMAN	CD9 molecule(CD9)	Homo sapiens
HMCN1_HUMAN	hemicentin 1(HMCN1)	Homo sapiens
MOT4_HUMAN	solute carrier family 16 member 3(SLC16A3)	Homo sapiens
EGFR_HUMAN	epidermal growth factor receptor(EGFR)	Homo sapiens
NAR4_HUMAN	ADP-ribosyltransferase 4 (inactive) (Dombrock blood group)(ART4)	Homo sapiens
SYTL4_HUMAN	synaptotagmin like 4(SYTL4)	Homo sapiens
PDIA1_HUMAN	prolyl 4-hydroxylase subunit beta(P4HB)	Homo sapiens
SCRB1_HUMAN	scavenger receptor class B member 1(SCARB1)	Homo sapiens
TLN1_HUMAN	talin 1(TLN1)	Homo sapiens
IF4B_HUMAN	eukaryotic translation initiation factor 4B(EIF4B)	Homo sapiens
PRDX1_HUMAN	peroxiredoxin 1(PRDX1)	Homo sapiens
FRIH_HUMAN	ferritin heavy chain 1(FTH1)	Homo sapiens
CD44_HUMAN	CD44 molecule (Indian blood group)(CD44)	Homo sapiens
AN30A_HUMAN	ankyrin repeat domain 30A(ANKRD30A)	Homo sapiens
H2A1B_HUMAN	H2A clustered histone 8(H2AC8)	Homo sapiens
LRCC1_HUMAN	leucine rich repeat and coiled-coil centrosomal protein 1(LRRCC1)	Homo sapiens
SMIM5_HUMAN	small integral membrane protein 5(SMIM5)	Homo sapiens
LAT1_HUMAN	solute carrier family 7 member 5(SLC7A5)	Homo sapiens
ANT3_HUMAN	serpin family C member 1(SERPINC1)	Homo sapiens
FRIL_HUMAN	ferritin light chain(FTL)	Homo sapiens
PKN1_HUMAN	protein kinase N1(PKN1)	Homo sapiens
MFSD8_HUMAN	major facilitator superfamily domain containing 8(MFSD8)	Homo sapiens
TRFL_HUMAN	lactotransferrin(LTF)	Homo sapiens
AT1A1_HUMAN	ATPase Na+/K+ transporting subunit alpha 1(ATP1A1)	Homo sapiens
HBA_HUMAN	hemoglobin subunit alpha 1(HBA1)	Homo sapiens
HBA_HUMAN	hemoglobin subunit alpha 2(HBA2)	Homo sapiens
AT1B1_HUMAN	ATPase Na+/K+ transporting subunit beta 1(ATP1B1)	Homo sapiens
HBB_HUMAN	hemoglobin subunit beta(HBB)	Homo sapiens
AT1B3_HUMAN	ATPase Na+/K+ transporting subunit beta 3(ATP1B3)	Homo sapiens
CDC42_HUMAN	cell division cycle 42(CDC42)	Homo sapiens
ENOA_HUMAN	enolase 1(ENO1)	Homo sapiens
S29A1_HUMAN	solute carrier family 29 member 1 (Augustine blood group)(SLC29A1)	Homo sapiens
RL6_HUMAN	ribosomal protein L6(RPL6)	Homo sapiens
RL7_HUMAN	ribosomal protein L7(RPL7)	Homo sapiens
MARCS_HUMAN	myristoylated alanine rich protein kinase C substrate(MARCKS)	Homo sapiens
C144A_HUMAN	coiled-coil domain containing 144A(CCDC144A)	Homo sapiens
STOM_HUMAN	stomatin(STOM)	Homo sapiens
RL12_HUMAN	ribosomal protein L12(RPL12)	Homo sapiens
RL15_HUMAN	ribosomal protein L15(RPL15)	Homo sapiens
RL18_HUMAN	ribosomal protein L18(RPL18)	Homo sapiens
TPIS_HUMAN	triosephosphate isomerase 1(TPI1)	Homo sapiens
1A68_HUMAN	HLA class I histocompatibility antigen, A-68 alpha chain(HLA-A)	Homo sapiens
