# Supplementary material for: Dysregulation of the progranulin-driven autophagy-lysosomal pathway mediates secretion of the nuclear protein TDP-43
Source: J Biol Chem. 2023 Sep 20;299(11):105272. doi: 10.1016/j.jbc.2023.105272 (PMC10641265; doi:10.1016/j.jbc.2023.105272)
Supplement: Dataset S4 [file mmc6.xlsx]

## Sheet: シート1
___data_20230124_F006424_dat_rf_reportbuilder
Search title	tahira-230111-Baf20000_Node:4
Database	SwissProt 2019_02
Taxonomy	Homo sapiens (human) (20,418 sequences)
Timestamp	24 Jan 2023 at 07:30:06 GMT
Type of search	MS/MS Ion Search
Quantitation	None
Enzyme	Trypsin
Fixed modifications	Methylthio (C)
Variable modifications	Deamidated (NQ),Gln->pyro-Glu (N-term Q),Oxidation (M)
Mass values	Monoisotopic
Protein mass	Unrestricted
Peptide mass tolerance	10 ppm
Fragment mass tolerance	0.05 Da
Max missed cleavages	3
Instrument type	Default
Number of queries	100398
Significance threshold p<	0.05
Max. number of families	AUTO
Ions score or expect cut-off	0
Preferred taxonomy	All entries
Family	Member	Database	Accession	Score	Mass	Num. of matches	Num. of significant matches	Num. of sequences	Num. of significant sequences	emPAI	Description
1	1	SwissProt	ACTB_HUMAN	15364	41986	948	727	25	25	11.25	Actin, cytoplasmic 1 OS=Homo sapiens OX=9606 GN=ACTB PE=1 SV=1
1	2	SwissProt	ACTC_HUMAN	10221	42268	705	540	16	16	3.44	Actin, alpha cardiac muscle 1 OS=Homo sapiens OX=9606 GN=ACTC1 PE=1 SV=1
2	1	SwissProt	ALBU_HUMAN	5321	70931	349	268	10	8	0.47	Serum albumin OS=Homo sapiens OX=9606 GN=ALB PE=1 SV=2
3	1	SwissProt	G3P_HUMAN	4473	36168	280	205	19	15	6.29	Glyceraldehyde-3-phosphate dehydrogenase OS=Homo sapiens OX=9606 GN=GAPDH PE=1 SV=3
4	1	SwissProt	HS90B_HUMAN	4408	83488	288	197	45	37	3.27	Heat shock protein HSP 90-beta OS=Homo sapiens OX=9606 GN=HSP90AB1 PE=1 SV=4
4	2	SwissProt	HS90A_HUMAN	3855	84929	237	167	35	31	2.49	Heat shock protein HSP 90-alpha OS=Homo sapiens OX=9606 GN=HSP90AA1 PE=1 SV=5
4	3	SwissProt	ENPL_HUMAN	599	92641	56	26	19	11	0.43	Endoplasmin OS=Homo sapiens OX=9606 GN=HSP90B1 PE=1 SV=1
5	1	SwissProt	ENOA_HUMAN	4104	47415	245	166	29	25	5.72	Alpha-enolase OS=Homo sapiens OX=9606 GN=ENO1 PE=1 SV=2
6	1	SwissProt	HSP7C_HUMAN	3460	71038	190	137	37	30	3.63	Heat shock cognate 71 kDa protein OS=Homo sapiens OX=9606 GN=HSPA8 PE=1 SV=1
6	2	SwissProt	HS71A_HUMAN	2429	70239	158	112	32	24	2.06	Heat shock 70 kDa protein 1A OS=Homo sapiens OX=9606 GN=HSPA1A PE=1 SV=1
6	3	SwissProt	BIP_HUMAN	1501	72380	86	58	26	18	1.12	Endoplasmic reticulum chaperone BiP OS=Homo sapiens OX=9606 GN=HSPA5 PE=1 SV=2
7	1	SwissProt	FETUA_HUMAN	3444	39960	170	135	3	3	0.25	Alpha-2-HS-glycoprotein OS=Homo sapiens OX=9606 GN=AHSG PE=1 SV=2
8	1	SwissProt	4F2_HUMAN	2839	68136	120	97	24	21	1.54	4F2 cell-surface antigen heavy chain OS=Homo sapiens OX=9606 GN=SLC3A2 PE=1 SV=3
9	1	SwissProt	ANXA2_HUMAN	2643	38764	135	103	30	23	7.09	Annexin A2 OS=Homo sapiens OX=9606 GN=ANXA2 PE=1 SV=2
10	1	SwissProt	FAS_HUMAN	2367	275370	196	135	72	61	1.03	Fatty acid synthase OS=Homo sapiens OX=9606 GN=FASN PE=1 SV=3
11	1	SwissProt	EF1A1_HUMAN	2275	50385	184	119	23	17	2.51	Elongation factor 1-alpha 1 OS=Homo sapiens OX=9606 GN=EEF1A1 PE=1 SV=1
12	1	SwissProt	KPYM_HUMAN	2219	58360	119	81	29	22	2.64	Pyruvate kinase PKM OS=Homo sapiens OX=9606 GN=PKM PE=1 SV=4
13	1	SwissProt	FLNA_HUMAN	2079	282771	183	115	86	61	0.99	Filamin-A OS=Homo sapiens OX=9606 GN=FLNA PE=1 SV=4
13	2	SwissProt	FLNB_HUMAN	348	279738	57	23	35	18	0.22	Filamin-B OS=Homo sapiens OX=9606 GN=FLNB PE=1 SV=2
14	1	SwissProt	TPIS_HUMAN	2029	31002	111	78	19	16	4.67	Triosephosphate isomerase OS=Homo sapiens OX=9606 GN=TPI1 PE=1 SV=3
15	1	SwissProt	LDHB_HUMAN	1856	36845	117	78	16	15	2.98	L-lactate dehydrogenase B chain OS=Homo sapiens OX=9606 GN=LDHB PE=1 SV=2
15	2	SwissProt	LDHA_HUMAN	1768	36895	121	79	19	16	3.69	L-lactate dehydrogenase A chain OS=Homo sapiens OX=9606 GN=LDHA PE=1 SV=2
16	1	SwissProt	K2C1_HUMAN	1854	66137	123	84	35	29	3.12	Keratin, type II cytoskeletal 1 OS=Homo sapiens OX=9606 GN=KRT1 PE=1 SV=6
16	2	SwissProt	K2C8_HUMAN	522	53671	50	31	24	17	1.6	Keratin, type II cytoskeletal 8 OS=Homo sapiens OX=9606 GN=KRT8 PE=1 SV=7
16	3	SwissProt	K22E_HUMAN	482	65623	40	24	19	15	1	Keratin, type II cytoskeletal 2 epidermal OS=Homo sapiens OX=9606 GN=KRT2 PE=1 SV=2
16	4	SwissProt	K2C7_HUMAN	195	51400	23	11	9	5	0.34	Keratin, type II cytoskeletal 7 OS=Homo sapiens OX=9606 GN=KRT7 PE=1 SV=5
16	5	SwissProt	K2C6A_HUMAN	192	60238	18	12	12	9	0.57	Keratin, type II cytoskeletal 6A OS=Homo sapiens OX=9606 GN=KRT6A PE=1 SV=3
16	6	SwissProt	K2C79_HUMAN	123	58030	18	7	7	5	0.3	Keratin, type II cytoskeletal 79 OS=Homo sapiens OX=9606 GN=KRT79 PE=1 SV=2
16	7	SwissProt	C144A_HUMAN	62	166172	28	7	11	2	0.04	Coiled-coil domain-containing protein 144A OS=Homo sapiens OX=9606 GN=CCDC144A PE=2 SV=1
16	8	SwissProt	VIME_HUMAN	32	53665	7	3	4	2	0.12	Vimentin OS=Homo sapiens OX=9606 GN=VIM PE=1 SV=4
17	1	SwissProt	ACTN4_HUMAN	1706	105156	115	79	39	33	1.91	Alpha-actinin-4 OS=Homo sapiens OX=9606 GN=ACTN4 PE=1 SV=2
17	2	SwissProt	ACTN1_HUMAN	815	103453	56	38	20	14	0.55	Alpha-actinin-1 OS=Homo sapiens OX=9606 GN=ACTN1 PE=1 SV=2
18	1	SwissProt	TBB5_HUMAN	1693	50007	106	80	23	20	3.5	Tubulin beta chain OS=Homo sapiens OX=9606 GN=TUBB PE=1 SV=2
18	2	SwissProt	TBB4B_HUMAN	1402	50167	97	71	22	19	2.98	Tubulin beta-4B chain OS=Homo sapiens OX=9606 GN=TUBB4B PE=1 SV=1
19	1	SwissProt	COF1_HUMAN	1581	18675	117	87	13	13	8.08	Cofilin-1 OS=Homo sapiens OX=9606 GN=CFL1 PE=1 SV=3
19	2	SwissProt	COF2_HUMAN	331	18817	23	15	8	6	1.55	Cofilin-2 OS=Homo sapiens OX=9606 GN=CFL2 PE=1 SV=1
20	1	SwissProt	K1C9_HUMAN	1459	62211	73	58	22	17	1.64	Keratin, type I cytoskeletal 9 OS=Homo sapiens OX=9606 GN=KRT9 PE=1 SV=3
20	2	SwissProt	K1C10_HUMAN	1255	58976	75	57	24	21	2.42	Keratin, type I cytoskeletal 10 OS=Homo sapiens OX=9606 GN=KRT10 PE=1 SV=6
20	3	SwissProt	K1C18_HUMAN	436	48029	26	16	12	8	0.65	Keratin, type I cytoskeletal 18 OS=Homo sapiens OX=9606 GN=KRT18 PE=1 SV=2
20	4	SwissProt	K1C14_HUMAN	215	51805	22	14	11	7	0.59	Keratin, type I cytoskeletal 14 OS=Homo sapiens OX=9606 GN=KRT14 PE=1 SV=4
21	1	SwissProt	ALDOA_HUMAN	1447	39763	112	65	22	20	5.12	Fructose-bisphosphate aldolase A OS=Homo sapiens OX=9606 GN=ALDOA PE=1 SV=2
22	1	SwissProt	TBA1B_HUMAN	1326	50671	93	65	18	15	1.59	Tubulin alpha-1B chain OS=Homo sapiens OX=9606 GN=TUBA1B PE=1 SV=1
22	2	SwissProt	TBA1A_HUMAN	1129	50655	84	57	17	14	1.44	Tubulin alpha-1A chain OS=Homo sapiens OX=9606 GN=TUBA1A PE=1 SV=1
23	1	SwissProt	EF2_HUMAN	1254	96059	92	60	32	25	1.5	Elongation factor 2 OS=Homo sapiens OX=9606 GN=EEF2 PE=1 SV=4
24	1	SwissProt	TFR1_HUMAN	1232	85186	82	55	27	24	1.35	Transferrin receptor protein 1 OS=Homo sapiens OX=9606 GN=TFRC PE=1 SV=2
25	1	SwissProt	PGK1_HUMAN	1111	44908	84	51	23	16	2.33	Phosphoglycerate kinase 1 OS=Homo sapiens OX=9606 GN=PGK1 PE=1 SV=3
26	1	SwissProt	PPIA_HUMAN	1091	18185	68	49	11	9	5.93	Peptidyl-prolyl cis-trans isomerase A OS=Homo sapiens OX=9606 GN=PPIA PE=1 SV=2
27	1	SwissProt	AT1A1_HUMAN	1032	113882	94	49	31	18	0.62	Sodium/potassium-transporting ATPase subunit alpha-1 OS=Homo sapiens OX=9606 GN=ATP1A1 PE=1 SV=1
28	1	SwissProt	RS27A_HUMAN	1020	18229	94	62	8	7	2.09	Ubiquitin-40S ribosomal protein S27a OS=Homo sapiens OX=9606 GN=RPS27A PE=1 SV=2
29	1	SwissProt	PRDX1_HUMAN	955	22280	93	55	17	13	7.34	Peroxiredoxin-1 OS=Homo sapiens OX=9606 GN=PRDX1 PE=1 SV=1
29	2	SwissProt	PRDX2_HUMAN	355	22016	37	22	10	7	2.36	Peroxiredoxin-2 OS=Homo sapiens OX=9606 GN=PRDX2 PE=1 SV=5
29	3	SwissProt	PRDX4_HUMAN	314	30705	17	15	6	6	0.79	Peroxiredoxin-4 OS=Homo sapiens OX=9606 GN=PRDX4 PE=1 SV=1
30	1	SwissProt	BASP1_HUMAN	940	22680	63	43	18	12	4.47	Brain acid soluble protein 1 OS=Homo sapiens OX=9606 GN=BASP1 PE=1 SV=2
31	1	SwissProt	BASI_HUMAN	900	42496	39	34	10	9	1.18	Basigin OS=Homo sapiens OX=9606 GN=BSG PE=1 SV=2
32	1	SwissProt	1433Z_HUMAN	879	27866	167	29	15	11	2.24	14-3-3 protein zeta/delta OS=Homo sapiens OX=9606 GN=YWHAZ PE=1 SV=1
32	2	SwissProt	1433G_HUMAN	533	28423	164	28	12	8	1.57	14-3-3 protein gamma OS=Homo sapiens OX=9606 GN=YWHAG PE=1 SV=2
32	3	SwissProt	1433E_HUMAN	454	29293	155	22	16	9	1.5	14-3-3 protein epsilon OS=Homo sapiens OX=9606 GN=YWHAE PE=1 SV=1
32	4	SwissProt	1433B_HUMAN	448	28157	162	24	13	8	1.59	14-3-3 protein beta/alpha OS=Homo sapiens OX=9606 GN=YWHAB PE=1 SV=3
32	5	SwissProt	1433T_HUMAN	399	27977	158	25	9	7	1.34	14-3-3 protein theta OS=Homo sapiens OX=9606 GN=YWHAQ PE=1 SV=1
32	6	SwissProt	1433S_HUMAN	302	27849	148	17	7	4	0.53	14-3-3 protein sigma OS=Homo sapiens OX=9606 GN=SFN PE=1 SV=1
32	7	SwissProt	1433F_HUMAN	267	28339	155	17	11	4	0.52	14-3-3 protein eta OS=Homo sapiens OX=9606 GN=YWHAH PE=1 SV=4
33	1	SwissProt	PROF1_HUMAN	833	15183	60	34	9	9	5.79	Profilin-1 OS=Homo sapiens OX=9606 GN=PFN1 PE=1 SV=2
34	1	SwissProt	FSCN1_HUMAN	786	55002	61	46	23	18	1.68	Fascin OS=Homo sapiens OX=9606 GN=FSCN1 PE=1 SV=3
35	1	SwissProt	HSPB1_HUMAN	779	22814	49	33	12	9	2.65	Heat shock protein beta-1 OS=Homo sapiens OX=9606 GN=HSPB1 PE=1 SV=2
36	1	SwissProt	TCPQ_HUMAN	685	60042	50	26	23	17	1.35	T-complex protein 1 subunit theta OS=Homo sapiens OX=9606 GN=CCT8 PE=1 SV=4
36	2	SwissProt	TCPG_HUMAN	363	60955	44	17	23	9	0.64	T-complex protein 1 subunit gamma OS=Homo sapiens OX=9606 GN=CCT3 PE=1 SV=4
37	1	SwissProt	EZRI_HUMAN	647	69462	101	56	34	27	2.24	Ezrin OS=Homo sapiens OX=9606 GN=EZR PE=1 SV=4
37	2	SwissProt	MOES_HUMAN	516	67870	86	40	35	21	1.55	Moesin OS=Homo sapiens OX=9606 GN=MSN PE=1 SV=3
37	3	SwissProt	RADI_HUMAN	404	68613	68	34	27	17	1.12	Radixin OS=Homo sapiens OX=9606 GN=RDX PE=1 SV=1
38	1	SwissProt	RACK1_HUMAN	618	35422	40	30	16	14	2.27	Receptor of activated protein C kinase 1 OS=Homo sapiens OX=9606 GN=RACK1 PE=1 SV=3
39	1	SwissProt	A2MG_HUMAN	582	164338	35	28	6	5	0.1	Alpha-2-macroglobulin OS=Homo sapiens OX=9606 GN=A2M PE=1 SV=3
40	1	SwissProt	VTDB_HUMAN	577	54171	26	23	5	5	0.4	Vitamin D-binding protein OS=Homo sapiens OX=9606 GN=GC PE=1 SV=2
41	1	SwissProt	ANXA5_HUMAN	563	35960	42	31	13	11	1.5	Annexin A5 OS=Homo sapiens OX=9606 GN=ANXA5 PE=1 SV=2
41	2	SwissProt	ANXA4_HUMAN	49	36044	6	3	3	2	0.18	Annexin A4 OS=Homo sapiens OX=9606 GN=ANXA4 PE=1 SV=4
42	1	SwissProt	LAT1_HUMAN	559	55526	41	23	8	6	0.39	Large neutral amino acids transporter small subunit 1 OS=Homo sapiens OX=9606 GN=SLC7A5 PE=1 SV=2
43	1	SwissProt	SAHH_HUMAN	526	48145	34	21	14	10	0.87	Adenosylhomocysteinase OS=Homo sapiens OX=9606 GN=AHCY PE=1 SV=4
43	2	SwissProt	SAHH2_HUMAN	47	59787	3	3	2	2	0.11	S-adenosylhomocysteine hydrolase-like protein 1 OS=Homo sapiens OX=9606 GN=AHCYL1 PE=1 SV=2
44	1	SwissProt	RAB1A_HUMAN	526	22847	39	24	9	7	1.82	Ras-related protein Rab-1A OS=Homo sapiens OX=9606 GN=RAB1A PE=1 SV=3
44	2	SwissProt	RAB1B_HUMAN	435	22295	38	23	9	7	1.89	Ras-related protein Rab-1B OS=Homo sapiens OX=9606 GN=RAB1B PE=1 SV=1
44	3	SwissProt	RAB8A_HUMAN	401	23791	73	20	10	6	1.11	Ras-related protein Rab-8A OS=Homo sapiens OX=9606 GN=RAB8A PE=1 SV=1
44	4	SwissProt	RAB10_HUMAN	328	22711	24	16	8	6	1.18	Ras-related protein Rab-10 OS=Homo sapiens OX=9606 GN=RAB10 PE=1 SV=1
44	5	SwissProt	RAB14_HUMAN	223	24066	17	10	7	6	1.09	Ras-related protein Rab-14 OS=Homo sapiens OX=9606 GN=RAB14 PE=1 SV=4
44	6	SwissProt	RAB13_HUMAN	189	22944	15	10	5	4	0.67	Ras-related protein Rab-13 OS=Homo sapiens OX=9606 GN=RAB13 PE=1 SV=1
44	7	SwissProt	RAB3A_HUMAN	158	25152	11	7	3	3	0.42	Ras-related protein Rab-3A OS=Homo sapiens OX=9606 GN=RAB3A PE=1 SV=1
44	8	SwissProt	RAB43_HUMAN	150	23509	10	5	2	2	0.29	Ras-related protein Rab-43 OS=Homo sapiens OX=9606 GN=RAB43 PE=1 SV=1
45	1	SwissProt	TRFL_HUMAN	522	79650	28	19	5	2	0.08	Lactotransferrin OS=Homo sapiens OX=9606 GN=LTF PE=1 SV=6
46	1	SwissProt	SQSTM_HUMAN	490	48301	37	22	11	9	0.99	Sequestosome-1 OS=Homo sapiens OX=9606 GN=SQSTM1 PE=1 SV=1
47	1	SwissProt	MYH9_HUMAN	490	227403	118	33	55	24	0.4	Myosin-9 OS=Homo sapiens OX=9606 GN=MYH9 PE=1 SV=4
48	1	SwissProt	MARCS_HUMAN	488	31674	25	20	11	9	1.82	Myristoylated alanine-rich C-kinase substrate OS=Homo sapiens OX=9606 GN=MARCKS PE=1 SV=4
49	1	SwissProt	TCPD_HUMAN	457	58302	40	30	18	15	1.17	T-complex protein 1 subunit delta OS=Homo sapiens OX=9606 GN=CCT4 PE=1 SV=4
50	1	SwissProt	NAR4_HUMAN	445	36130	50	40	2	1		Ecto-ADP-ribosyltransferase 4 OS=Homo sapiens OX=9606 GN=ART4 PE=2 SV=2
51	1	SwissProt	G6PI_HUMAN	442	63291	62	36	22	16	1.36	Glucose-6-phosphate isomerase OS=Homo sapiens OX=9606 GN=GPI PE=1 SV=4
52	1	SwissProt	ACLY_HUMAN	432	121498	42	22	25	14	0.45	ATP-citrate synthase OS=Homo sapiens OX=9606 GN=ACLY PE=1 SV=3
53	1	SwissProt	SYTC_HUMAN	426	84118	48	25	24	16	0.84	Threonine--tRNA ligase, cytoplasmic OS=Homo sapiens OX=9606 GN=TARS PE=1 SV=3
54	1	SwissProt	HBA_HUMAN	420	15294	33	25	6	5	2.13	Hemoglobin subunit alpha OS=Homo sapiens OX=9606 GN=HBA1 PE=1 SV=2
55	1	SwissProt	IF4A1_HUMAN	419	46309	36	25	16	11	1.04	Eukaryotic initiation factor 4A-I OS=Homo sapiens OX=9606 GN=EIF4A1 PE=1 SV=1
56	1	SwissProt	H4_HUMAN	415	11360	29	21	7	6	4.89	Histone H4 OS=Homo sapiens OX=9606 GN=HIST1H4A PE=1 SV=2
57	1	SwissProt	DAF_HUMAN	406	42201	47	27	11	8	0.77	Complement decay-accelerating factor OS=Homo sapiens OX=9606 GN=CD55 PE=1 SV=4
58	1	SwissProt	CLIC1_HUMAN	402	27182	27	17	12	10	1.99	Chloride intracellular channel protein 1 OS=Homo sapiens OX=9606 GN=CLIC1 PE=1 SV=4
59	1	SwissProt	TCPH_HUMAN	399	59743	27	22	17	13	0.93	T-complex protein 1 subunit eta OS=Homo sapiens OX=9606 GN=CCT7 PE=1 SV=2
60	1	SwissProt	TCPZ_HUMAN	383	58356	30	23	16	15	1.17	T-complex protein 1 subunit zeta OS=Homo sapiens OX=9606 GN=CCT6A PE=1 SV=3
60	2	SwissProt	ESPNL_HUMAN	63	109076	7	4	2	1		Espin-like protein OS=Homo sapiens OX=9606 GN=ESPNL PE=2 SV=3
61	1	SwissProt	TCPB_HUMAN	381	57728	49	24	22	15	1.31	T-complex protein 1 subunit beta OS=Homo sapiens OX=9606 GN=CCT2 PE=1 SV=4
62	1	SwissProt	CH60_HUMAN	368	61154	33	17	15	10	0.64	60 kDa heat shock protein, mitochondrial OS=Homo sapiens OX=9606 GN=HSPD1 PE=1 SV=2
63	1	SwissProt	RSSA_HUMAN	366	32925	29	19	8	6	0.72	40S ribosomal protein SA OS=Homo sapiens OX=9606 GN=RPSA PE=1 SV=4
64	1	SwissProt	IQGA1_HUMAN	361	189640	57	23	36	16	0.29	Ras GTPase-activating-like protein IQGAP1 OS=Homo sapiens OX=9606 GN=IQGAP1 PE=1 SV=1
65	1	SwissProt	SERA_HUMAN	360	57212	34	16	12	7	0.45	D-3-phosphoglycerate dehydrogenase OS=Homo sapiens OX=9606 GN=PHGDH PE=1 SV=4
66	1	SwissProt	TRFE_HUMAN	356	78853	27	25	1	1		Serotransferrin OS=Homo sapiens OX=9606 GN=TF PE=1 SV=3
67	1	SwissProt	LIMA1_HUMAN	354	85541	30	17	16	11	0.48	LIM domain and actin-binding protein 1 OS=Homo sapiens OX=9606 GN=LIMA1 PE=1 SV=1
68	1	SwissProt	PDIA3_HUMAN	350	57069	33	21	19	13	0.99	Protein disulfide-isomerase A3 OS=Homo sapiens OX=9606 GN=PDIA3 PE=1 SV=4
69	1	SwissProt	TCPA_HUMAN	349	60719	25	19	15	14	1.11	T-complex protein 1 subunit alpha OS=Homo sapiens OX=9606 GN=TCP1 PE=1 SV=1
70	1	SwissProt	MDHC_HUMAN	345	36587	25	17	9	7	0.77	Malate dehydrogenase, cytoplasmic OS=Homo sapiens OX=9606 GN=MDH1 PE=1 SV=4
71	1	SwissProt	ANXA1_HUMAN	345	38874	27	16	15	10	1.16	Annexin A1 OS=Homo sapiens OX=9606 GN=ANXA1 PE=1 SV=2
72	1	SwissProt	EF1D_HUMAN	342	31195	19	13	10	6	0.95	Elongation factor 1-delta OS=Homo sapiens OX=9606 GN=EEF1D PE=1 SV=5
73	1	SwissProt	NGRN_HUMAN	342	32480	104	40	2	2	0.2	Neugrin OS=Homo sapiens OX=9606 GN=NGRN PE=1 SV=2
74	1	SwissProt	FETA_HUMAN	339	70105	46	26	8	6	0.3	Alpha-fetoprotein OS=Homo sapiens OX=9606 GN=AFP PE=1 SV=1
75	1	SwissProt	RAB5C_HUMAN	338	23652	15	13	6	5	0.87	Ras-related protein Rab-5C OS=Homo sapiens OX=9606 GN=RAB5C PE=1 SV=2
75	2	SwissProt	RAB5A_HUMAN	120	23828	12	6	4	3	0.45	Ras-related protein Rab-5A OS=Homo sapiens OX=9606 GN=RAB5A PE=1 SV=2
76	1	SwissProt	NDKB_HUMAN	333	17379	37	22	9	8	3.54	Nucleoside diphosphate kinase B OS=Homo sapiens OX=9606 GN=NME2 PE=1 SV=1
76	2	SwissProt	NDKA_HUMAN	319	17276	33	19	8	7	2.87	Nucleoside diphosphate kinase A OS=Homo sapiens OX=9606 GN=NME1 PE=1 SV=1
77	1	SwissProt	RLA0_HUMAN	327	34390	21	13	8	6	0.68	60S acidic ribosomal protein P0 OS=Homo sapiens OX=9606 GN=RPLP0 PE=1 SV=1
78	1	SwissProt	CALR_HUMAN	322	48250	35	19	9	7	0.55	Calreticulin OS=Homo sapiens OX=9606 GN=CALR PE=1 SV=1
79	1	SwissProt	STOM_HUMAN	321	31849	20	14	9	7	1.12	Erythrocyte band 7 integral membrane protein OS=Homo sapiens OX=9606 GN=STOM PE=1 SV=3
80	1	SwissProt	KIF4A_HUMAN	318	141081	107	52	12	2	0.04	Chromosome-associated kinesin KIF4A OS=Homo sapiens OX=9606 GN=KIF4A PE=1 SV=3
81	1	SwissProt	EF1G_HUMAN	318	50363	36	17	16	9	0.71	Elongation factor 1-gamma OS=Homo sapiens OX=9606 GN=EEF1G PE=1 SV=3
82	1	SwissProt	PLST_HUMAN	316	71180	22	14	11	7	0.35	Plastin-3 OS=Homo sapiens OX=9606 GN=PLS3 PE=1 SV=4
83	1	SwissProt	RB11B_HUMAN	316	24565	30	14	9	7	1.33	Ras-related protein Rab-11B OS=Homo sapiens OX=9606 GN=RAB11B PE=1 SV=4
84	1	SwissProt	CLH1_HUMAN	311	192918	53	21	32	14	0.25	Clathrin heavy chain 1 OS=Homo sapiens OX=9606 GN=CLTC PE=1 SV=5
85	1	SwissProt	AAAT_HUMAN	308	56930	19	12	8	7	0.53	Neutral amino acid transporter B(0) OS=Homo sapiens OX=9606 GN=SLC1A5 PE=1 SV=2
86	1	SwissProt	KCRB_HUMAN	302	42847	17	14	8	6	0.63	Creatine kinase B-type OS=Homo sapiens OX=9606 GN=CKB PE=1 SV=1
87	1	SwissProt	YBOX1_HUMAN	300	35903	16	13	8	7	0.95	Nuclease-sensitive element-binding protein 1 OS=Homo sapiens OX=9606 GN=YBX1 PE=1 SV=3
87	2	SwissProt	YBOX3_HUMAN	83	40066	6	6	4	4	0.35	Y-box-binding protein 3 OS=Homo sapiens OX=9606 GN=YBX3 PE=1 SV=4
88	1	SwissProt	CD44_HUMAN	293	81901	28	16	7	5	0.25	CD44 antigen OS=Homo sapiens OX=9606 GN=CD44 PE=1 SV=3
89	1	SwissProt	PGAM1_HUMAN	291	28878	30	20	10	9	1.81	Phosphoglycerate mutase 1 OS=Homo sapiens OX=9606 GN=PGAM1 PE=1 SV=2
90	1	SwissProt	IMB1_HUMAN	289	98166	33	20	12	8	0.28	Importin subunit beta-1 OS=Homo sapiens OX=9606 GN=KPNB1 PE=1 SV=2
91	1	SwissProt	RAB7A_HUMAN	285	23705	18	15	9	8	1.71	Ras-related protein Rab-7a OS=Homo sapiens OX=9606 GN=RAB7A PE=1 SV=1
92	1	SwissProt	THIO_HUMAN	281	11960	13	6	5	2	0.62	Thioredoxin OS=Homo sapiens OX=9606 GN=TXN PE=1 SV=3
93	1	SwissProt	IF5A1_HUMAN	277	17005	35	17	8	6	2.34	Eukaryotic translation initiation factor 5A-1 OS=Homo sapiens OX=9606 GN=EIF5A PE=1 SV=2
94	1	SwissProt	SYTL4_HUMAN	276	76482	44	24	10	2	0.08	Synaptotagmin-like protein 4 OS=Homo sapiens OX=9606 GN=SYTL4 PE=1 SV=2
94	2	SwissProt	UACA_HUMAN	63	163324	147	14	15	2	0.04	Uveal autoantigen with coiled-coil domains and ankyrin repeats OS=Homo sapiens OX=9606 GN=UACA PE=1 SV=2
94	3	SwissProt	CC150_HUMAN	58	129370	60	18	10	1	0.02	Coiled-coil domain-containing protein 150 OS=Homo sapiens OX=9606 GN=CCDC150 PE=1 SV=2
94	4	SwissProt	ANKH1_HUMAN	56	270900	73	12	8	1	0.01	Ankyrin repeat and KH domain-containing protein 1 OS=Homo sapiens OX=9606 GN=ANKHD1 PE=1 SV=1
94	5	SwissProt	NSD3_HUMAN	28	164590	25	2	6	1	0.02	Histone-lysine N-methyltransferase NSD3 OS=Homo sapiens OX=9606 GN=NSD3 PE=1 SV=1
94	6	SwissProt	GOGA4_HUMAN	23	261716	66	2	29	2	0.02	Golgin subfamily A member 4 OS=Homo sapiens OX=9606 GN=GOLGA4 PE=1 SV=1
94	7	SwissProt	KMT2D_HUMAN	19	598306	16	2	12	2	0.01	Histone-lysine N-methyltransferase 2D OS=Homo sapiens OX=9606 GN=KMT2D PE=1 SV=2
95	1	SwissProt	AHNK_HUMAN	274	629113	126	13	24	9	0.04	Neuroblast differentiation-associated protein AHNAK OS=Homo sapiens OX=9606 GN=AHNAK PE=1 SV=2
96	1	SwissProt	PSA6_HUMAN	273	27750	11	8	7	5	0.71	Proteasome subunit alpha type-6 OS=Homo sapiens OX=9606 GN=PSMA6 PE=1 SV=1
97	1	SwissProt	TAGL2_HUMAN	271	22515	34	17	11	8	2.26	Transgelin-2 OS=Homo sapiens OX=9606 GN=TAGLN2 PE=1 SV=3
98	1	SwissProt	PA2G4_HUMAN	270	44035	32	15	17	8	0.73	Proliferation-associated protein 2G4 OS=Homo sapiens OX=9606 GN=PA2G4 PE=1 SV=3
99	1	SwissProt	RAP1B_HUMAN	267	20996	15	12	6	6	1.33	Ras-related protein Rap-1b OS=Homo sapiens OX=9606 GN=RAP1B PE=1 SV=1
100	1	SwissProt	HS105_HUMAN	267	97539	76	16	23	11	0.41	Heat shock protein 105 kDa OS=Homo sapiens OX=9606 GN=HSPH1 PE=1 SV=1
100	2	SwissProt	HS74L_HUMAN	102	95280	14	3	12	2	0.07	Heat shock 70 kDa protein 4L OS=Homo sapiens OX=9606 GN=HSPA4L PE=1 SV=3
101	1	SwissProt	RL8_HUMAN	255	28191	12	10	5	3	0.37	60S ribosomal protein L8 OS=Homo sapiens OX=9606 GN=RPL8 PE=1 SV=2
102	1	SwissProt	RL12_HUMAN	253	17946	31	9	9	4	0.92	60S ribosomal protein L12 OS=Homo sapiens OX=9606 GN=RPL12 PE=1 SV=1
103	1	SwissProt	PEBP1_HUMAN	253	21136	11	8	7	5	1.01	Phosphatidylethanolamine-binding protein 1 OS=Homo sapiens OX=9606 GN=PEBP1 PE=1 SV=3
104	1	SwissProt	TERA_HUMAN	252	89818	28	12	19	8	0.31	Transitional endoplasmic reticulum ATPase OS=Homo sapiens OX=9606 GN=VCP PE=1 SV=4
105	1	SwissProt	HSP74_HUMAN	250	94961	61	20	24	15	0.61	Heat shock 70 kDa protein 4 OS=Homo sapiens OX=9606 GN=HSPA4 PE=1 SV=4
106	1	SwissProt	RS3_HUMAN	248	26809	36	15	14	8	1.42	40S ribosomal protein S3 OS=Homo sapiens OX=9606 GN=RPS3 PE=1 SV=2
107	1	SwissProt	PGM1_HUMAN	245	61640	20	12	10	7	0.41	Phosphoglucomutase-1 OS=Homo sapiens OX=9606 GN=PGM1 PE=1 SV=3
108	1	SwissProt	RL11_HUMAN	241	20424	18	7	7	4	0.78	60S ribosomal protein L11 OS=Homo sapiens OX=9606 GN=RPL11 PE=1 SV=2
109	1	SwissProt	MUC18_HUMAN	240	72344	17	10	10	7	0.34	Cell surface glycoprotein MUC18 OS=Homo sapiens OX=9606 GN=MCAM PE=1 SV=2
110	1	SwissProt	MOT4_HUMAN	240	49943	33	17	9	6	0.44	Monocarboxylate transporter 4 OS=Homo sapiens OX=9606 GN=SLC16A3 PE=1 SV=1
111	1	SwissProt	PAIRB_HUMAN	238	44984	21	9	9	7	0.6	Plasminogen activator inhibitor 1 RNA-binding protein OS=Homo sapiens OX=9606 GN=SERBP1 PE=1 SV=2
112	1	SwissProt	FRIH_HUMAN	237	21350	25	11	10	5	1	Ferritin heavy chain OS=Homo sapiens OX=9606 GN=FTH1 PE=1 SV=2
113	1	SwissProt	RL7_HUMAN	237	29253	34	12	14	8	1.26	60S ribosomal protein L7 OS=Homo sapiens OX=9606 GN=RPL7 PE=1 SV=1
114	1	SwissProt	ITIH2_HUMAN	237	106765	27	7	9	3	0.09	Inter-alpha-trypsin inhibitor heavy chain H2 OS=Homo sapiens OX=9606 GN=ITIH2 PE=1 SV=2
115	1	SwissProt	H2B2F_HUMAN	237	13912	15	9	5	4	1.31	Histone H2B type 2-F OS=Homo sapiens OX=9606 GN=HIST2H2BF PE=1 SV=3
116	1	SwissProt	DEST_HUMAN	235	18861	19	12	7	5	1.55	Destrin OS=Homo sapiens OX=9606 GN=DSTN PE=1 SV=3
117	1	SwissProt	RAN_HUMAN	232	24546	19	9	8	4	0.62	GTP-binding nuclear protein Ran OS=Homo sapiens OX=9606 GN=RAN PE=1 SV=3
118	1	SwissProt	PSB6_HUMAN	232	25525	10	8	3	2	0.26	Proteasome subunit beta type-6 OS=Homo sapiens OX=9606 GN=PSMB6 PE=1 SV=4
119	1	SwissProt	PDIA1_HUMAN	232	57403	29	12	14	8	0.52	Protein disulfide-isomerase OS=Homo sapiens OX=9606 GN=P4HB PE=1 SV=3
120	1	SwissProt	CAP1_HUMAN	232	52237	18	12	10	7	0.5	Adenylyl cyclase-associated protein 1 OS=Homo sapiens OX=9606 GN=CAP1 PE=1 SV=5
121	1	SwissProt	RS16_HUMAN	227	16527	29	12	8	6	1.89	40S ribosomal protein S16 OS=Homo sapiens OX=9606 GN=RPS16 PE=1 SV=2
122	1	SwissProt	EF1B_HUMAN	225	24886	14	10	6	4	0.61	Elongation factor 1-beta OS=Homo sapiens OX=9606 GN=EEF1B2 PE=1 SV=3
123	1	SwissProt	RS4X_HUMAN	223	29763	25	11	12	6	0.82	40S ribosomal protein S4, X isoform OS=Homo sapiens OX=9606 GN=RPS4X PE=1 SV=2
124	1	SwissProt	TKT_HUMAN	221	68387	18	12	9	6	0.3	Transketolase OS=Homo sapiens OX=9606 GN=TKT PE=1 SV=3
125	1	SwissProt	RS8_HUMAN	219	24420	14	8	7	6	1.07	40S ribosomal protein S8 OS=Homo sapiens OX=9606 GN=RPS8 PE=1 SV=2
126	1	SwissProt	PRDX6_HUMAN	214	25111	23	20	11	10	2.27	Peroxiredoxin-6 OS=Homo sapiens OX=9606 GN=PRDX6 PE=1 SV=3
127	1	SwissProt	TPM4_HUMAN	212	28596	23	12	12	7	1.3	Tropomyosin alpha-4 chain OS=Homo sapiens OX=9606 GN=TPM4 PE=1 SV=3
127	2	SwissProt	TPM3_HUMAN	101	32976	17	5	9	4	0.44	Tropomyosin alpha-3 chain OS=Homo sapiens OX=9606 GN=TPM3 PE=1 SV=2
127	3	SwissProt	ACTZ_HUMAN	39	42679	8	3	5	3	0.24	Alpha-centractin OS=Homo sapiens OX=9606 GN=ACTR1A PE=1 SV=1
128	1	SwissProt	PPIB_HUMAN	211	23774	18	11	10	8	1.71	Peptidyl-prolyl cis-trans isomerase B OS=Homo sapiens OX=9606 GN=PPIB PE=1 SV=2
129	1	SwissProt	ANT3_HUMAN	204	52937	21	11	5	4	0.26	Antithrombin-III OS=Homo sapiens OX=9606 GN=SERPINC1 PE=1 SV=1
130	1	SwissProt	GNAI2_HUMAN	203	40885	15	7	8	4	0.34	Guanine nucleotide-binding protein G(i) subunit alpha-2 OS=Homo sapiens OX=9606 GN=GNAI2 PE=1 SV=3
130	2	SwissProt	GNAI3_HUMAN	202	40966	11	7	6	4	0.34	Guanine nucleotide-binding protein G(k) subunit alpha OS=Homo sapiens OX=9606 GN=GNAI3 PE=1 SV=3
130	3	SwissProt	GNAS1_HUMAN	167	111553	15	7	10	4	0.12	Guanine nucleotide-binding protein G(s) subunit alpha isoforms XLas OS=Homo sapiens OX=9606 GN=GNAS PE=1 SV=2
131	1	SwissProt	PABP1_HUMAN	203	70810	37	13	20	10	0.53	Polyadenylate-binding protein 1 OS=Homo sapiens OX=9606 GN=PABPC1 PE=1 SV=2
131	2	SwissProt	PABP4_HUMAN	95	71014	14	4	9	4	0.19	Polyadenylate-binding protein 4 OS=Homo sapiens OX=9606 GN=PABPC4 PE=1 SV=1
132	1	SwissProt	FKBP4_HUMAN	202	52002	31	11	16	7	0.5	Peptidyl-prolyl cis-trans isomerase FKBP4 OS=Homo sapiens OX=9606 GN=FKBP4 PE=1 SV=3
133	1	SwissProt	PCBP1_HUMAN	200	37888	15	9	8	5	0.49	Poly(rC)-binding protein 1 OS=Homo sapiens OX=9606 GN=PCBP1 PE=1 SV=2
133	2	SwissProt	PCBP2_HUMAN	80	38878	7	3	5	2	0.17	Poly(rC)-binding protein 2 OS=Homo sapiens OX=9606 GN=PCBP2 PE=1 SV=1
134	1	SwissProt	IDHC_HUMAN	199	46859	27	8	14	5	0.38	Isocitrate dehydrogenase [NADP] cytoplasmic OS=Homo sapiens OX=9606 GN=IDH1 PE=1 SV=2
135	1	SwissProt	RAC1_HUMAN	199	21758	14	10	6	5	0.97	Ras-related C3 botulinum toxin substrate 1 OS=Homo sapiens OX=9606 GN=RAC1 PE=1 SV=1
135	2	SwissProt	CDC42_HUMAN	171	21521	10	7	4	3	0.51	Cell division control protein 42 homolog OS=Homo sapiens OX=9606 GN=CDC42 PE=1 SV=2
136	1	SwissProt	GDIB_HUMAN	198	50999	30	15	13	9	0.7	Rab GDP dissociation inhibitor beta OS=Homo sapiens OX=9606 GN=GDI2 PE=1 SV=2
137	1	SwissProt	RL24_HUMAN	193	17860	17	9	8	5	1.27	60S ribosomal protein L24 OS=Homo sapiens OX=9606 GN=RPL24 PE=1 SV=1
138	1	SwissProt	GSTM3_HUMAN	192	26910	25	12	12	8	1.42	Glutathione S-transferase Mu 3 OS=Homo sapiens OX=9606 GN=GSTM3 PE=1 SV=3
139	1	SwissProt	RAB2A_HUMAN	189	23669	20	6	9	4	0.65	Ras-related protein Rab-2A OS=Homo sapiens OX=9606 GN=RAB2A PE=1 SV=1
140	1	SwissProt	CSRP1_HUMAN	188	21244	11	10	5	5	1.01	Cysteine and glycine-rich protein 1 OS=Homo sapiens OX=9606 GN=CSRP1 PE=1 SV=3
141	1	SwissProt	RL30_HUMAN	187	12914	12	11	5	5	2.07	60S ribosomal protein L30 OS=Homo sapiens OX=9606 GN=RPL30 PE=1 SV=2
142	1	SwissProt	TRY1_HUMAN	186	27001	10	6	2	2	0.39	Trypsin-1 OS=Homo sapiens OX=9606 GN=PRSS1 PE=1 SV=1
143	1	SwissProt	FPPS_HUMAN	184	48659	13	11	6	5	0.45	Farnesyl pyrophosphate synthase OS=Homo sapiens OX=9606 GN=FDPS PE=1 SV=4
144	1	SwissProt	PSA7_HUMAN	175	28008	11	9	7	6	0.89	Proteasome subunit alpha type-7 OS=Homo sapiens OX=9606 GN=PSMA7 PE=1 SV=1
145	1	SwissProt	RLA2_HUMAN	174	11658	10	8	6	4	1.68	60S acidic ribosomal protein P2 OS=Homo sapiens OX=9606 GN=RPLP2 PE=1 SV=1
146	1	SwissProt	PSA3_HUMAN	171	28599	10	5	5	2	0.23	Proteasome subunit alpha type-3 OS=Homo sapiens OX=9606 GN=PSMA3 PE=1 SV=2
147	1	SwissProt	ALDR_HUMAN	170	36152	21	10	9	5	0.51	Aldose reductase OS=Homo sapiens OX=9606 GN=AKR1B1 PE=1 SV=3
148	1	SwissProt	PSA1_HUMAN	170	29767	49	8	9	6	0.82	Proteasome subunit alpha type-1 OS=Homo sapiens OX=9606 GN=PSMA1 PE=1 SV=1
149	1	SwissProt	1C12_HUMAN	167	41228	11	7	7	5	0.44	HLA class I histocompatibility antigen, Cw-12 alpha chain OS=Homo sapiens OX=9606 GN=HLA-C PE=1 SV=2
149	2	SwissProt	1A68_HUMAN	133	41113	12	8	8	6	0.55	HLA class I histocompatibility antigen, A-68 alpha chain OS=Homo sapiens OX=9606 GN=HLA-A PE=1 SV=4
149	3	SwissProt	1B15_HUMAN	89	40593	7	4	5	4	0.34	HLA class I histocompatibility antigen, B-15 alpha chain OS=Homo sapiens OX=9606 GN=HLA-B PE=1 SV=2
150	1	SwissProt	RL7A_HUMAN	165	30115	14	10	7	5	0.64	60S ribosomal protein L7a OS=Homo sapiens OX=9606 GN=RPL7A PE=1 SV=2
151	1	SwissProt	SYAC_HUMAN	161	107341	20	9	11	6	0.18	Alanine--tRNA ligase, cytoplasmic OS=Homo sapiens OX=9606 GN=AARS PE=1 SV=2
152	1	SwissProt	PUR6_HUMAN	159	47647	22	10	13	7	0.56	Multifunctional protein ADE2 OS=Homo sapiens OX=9606 GN=PAICS PE=1 SV=3
153	1	SwissProt	CBSL_HUMAN	158	61054	14	6	11	5	0.28	Cystathionine beta-synthase-like protein OS=Homo sapiens OX=9606 GN=CBSL PE=1 SV=1
154	1	SwissProt	NACAM_HUMAN	158	205847	13	5	6	2	0.03	Nascent polypeptide-associated complex subunit alpha, muscle-specific form OS=Homo sapiens OX=9606 GN=NACA PE=1 SV=1
155	1	SwissProt	RS2_HUMAN	158	31535	25	10	8	6	0.77	40S ribosomal protein S2 OS=Homo sapiens OX=9606 GN=RPS2 PE=1 SV=2
156	1	SwissProt	RL23A_HUMAN	157	17684	8	4	6	2	0.39	60S ribosomal protein L23a OS=Homo sapiens OX=9606 GN=RPL23A PE=1 SV=1
157	1	SwissProt	RS18_HUMAN	156	17708	14	9	7	6	1.69	40S ribosomal protein S18 OS=Homo sapiens OX=9606 GN=RPS18 PE=1 SV=3
158	1	SwissProt	PLEC_HUMAN	155	533076	119	9	59	9	0.05	Plectin OS=Homo sapiens OX=9606 GN=PLEC PE=1 SV=3
158	2	SwissProt	EPIPL_HUMAN	69	557293	20	3	11	3	0.02	Epiplakin OS=Homo sapiens OX=9606 GN=EPPK1 PE=1 SV=3
159	1	SwissProt	RL14_HUMAN	153	23509	21	9	5	3	0.46	60S ribosomal protein L14 OS=Homo sapiens OX=9606 GN=RPL14 PE=1 SV=4
160	1	SwissProt	VAT1_HUMAN	153	42077	58	21	8	7	0.77	Synaptic vesicle membrane protein VAT-1 homolog OS=Homo sapiens OX=9606 GN=VAT1 PE=1 SV=2
161	1	SwissProt	S38A2_HUMAN	151	56265	6	4	4	3	0.17	Sodium-coupled neutral amino acid transporter 2 OS=Homo sapiens OX=9606 GN=SLC38A2 PE=1 SV=2
162	1	SwissProt	RL15_HUMAN	151	24223	12	6	7	4	0.63	60S ribosomal protein L15 OS=Homo sapiens OX=9606 GN=RPL15 PE=1 SV=2
163	1	SwissProt	6PGD_HUMAN	151	53520	22	8	9	6	0.4	6-phosphogluconate dehydrogenase, decarboxylating OS=Homo sapiens OX=9606 GN=PGD PE=1 SV=3
164	1	SwissProt	TCPE_HUMAN	150	60001	28	9	14	6	0.35	T-complex protein 1 subunit epsilon OS=Homo sapiens OX=9606 GN=CCT5 PE=1 SV=1
165	1	SwissProt	WDR1_HUMAN	147	66704	23	9	13	8	0.44	WD repeat-containing protein 1 OS=Homo sapiens OX=9606 GN=WDR1 PE=1 SV=4
166	1	SwissProt	RL3_HUMAN	141	46310	33	8	10	5	0.38	60S ribosomal protein L3 OS=Homo sapiens OX=9606 GN=RPL3 PE=1 SV=2
167	1	SwissProt	GBB2_HUMAN	140	37905	12	7	6	3	0.27	Guanine nucleotide-binding protein G(I)/G(S)/G(T) subunit beta-2 OS=Homo sapiens OX=9606 GN=GNB2 PE=1 SV=3
168	1	SwissProt	RS28_HUMAN	140	7882	6	5	3	2	1.03	40S ribosomal protein S28 OS=Homo sapiens OX=9606 GN=RPS28 PE=1 SV=1
169	1	SwissProt	LEG1_HUMAN	139	14982	10	8	5	4	1.18	Galectin-1 OS=Homo sapiens OX=9606 GN=LGALS1 PE=1 SV=2
170	1	SwissProt	VINC_HUMAN	137	124182	28	12	20	9	0.25	Vinculin OS=Homo sapiens OX=9606 GN=VCL PE=1 SV=4
171	1	SwissProt	RL31_HUMAN	135	14454	8	7	5	4	1.24	60S ribosomal protein L31 OS=Homo sapiens OX=9606 GN=RPL31 PE=1 SV=1
172	1	SwissProt	TEBP_HUMAN	133	18915	10	4	5	2	0.37	Prostaglandin E synthase 3 OS=Homo sapiens OX=9606 GN=PTGES3 PE=1 SV=1
173	1	SwissProt	PDCD6_HUMAN	133	21901	13	9	5	4	0.72	Programmed cell death protein 6 OS=Homo sapiens OX=9606 GN=PDCD6 PE=1 SV=1
174	1	SwissProt	A2AP_HUMAN	132	54807	9	3	2	1	0.06	Alpha-2-antiplasmin OS=Homo sapiens OX=9606 GN=SERPINF2 PE=1 SV=3
175	1	SwissProt	PSA4_HUMAN	132	29695	16	8	7	4	0.49	Proteasome subunit alpha type-4 OS=Homo sapiens OX=9606 GN=PSMA4 PE=1 SV=1
176	1	SwissProt	PSB5_HUMAN	130	28600	14	8	8	6	0.87	Proteasome subunit beta type-5 OS=Homo sapiens OX=9606 GN=PSMB5 PE=1 SV=3
177	1	SwissProt	RL27_HUMAN	129	15788	10	6	5	3	0.74	60S ribosomal protein L27 OS=Homo sapiens OX=9606 GN=RPL27 PE=1 SV=2
178	1	SwissProt	G6PD_HUMAN	128	59587	18	9	10	7	0.43	Glucose-6-phosphate 1-dehydrogenase OS=Homo sapiens OX=9606 GN=G6PD PE=1 SV=4
179	1	SwissProt	LASP1_HUMAN	128	30020	23	12	11	6	1.01	LIM and SH3 domain protein 1 OS=Homo sapiens OX=9606 GN=LASP1 PE=1 SV=2
180	1	SwissProt	AN30A_HUMAN	125	160115	27	10	10	1	0.02	Ankyrin repeat domain-containing protein 30A OS=Homo sapiens OX=9606 GN=ANKRD30A PE=2 SV=3
181	1	SwissProt	NPM_HUMAN	124	32693	13	6	6	4	0.44	Nucleophosmin OS=Homo sapiens OX=9606 GN=NPM1 PE=1 SV=2
182	1	SwissProt	ITB1_HUMAN	123	91024	21	10	13	7	0.26	Integrin beta-1 OS=Homo sapiens OX=9606 GN=ITGB1 PE=1 SV=2
183	1	SwissProt	ARF1_HUMAN	122	20730	12	3	7	3	0.53	ADP-ribosylation factor 1 OS=Homo sapiens OX=9606 GN=ARF1 PE=1 SV=2
183	2	SwissProt	ARF4_HUMAN	91	20590	7	2	4	2	0.33	ADP-ribosylation factor 4 OS=Homo sapiens OX=9606 GN=ARF4 PE=1 SV=3
184	1	SwissProt	L1CAM_HUMAN	119	140697	17	5	12	5	0.11	Neural cell adhesion molecule L1 OS=Homo sapiens OX=9606 GN=L1CAM PE=1 SV=2
185	1	SwissProt	RL18_HUMAN	119	21713	11	5	8	3	0.5	60S ribosomal protein L18 OS=Homo sapiens OX=9606 GN=RPL18 PE=1 SV=2
186	1	SwissProt	TRXR1_HUMAN	119	71644	79	8	11	6	0.29	Thioredoxin reductase 1, cytoplasmic OS=Homo sapiens OX=9606 GN=TXNRD1 PE=1 SV=3
187	1	SwissProt	PARK7_HUMAN	116	20016	12	6	4	3	0.56	Protein/nucleic acid deglycase DJ-1 OS=Homo sapiens OX=9606 GN=PARK7 PE=1 SV=2
188	1	SwissProt	ASPM_HUMAN	116	412483	149	31	24	1	0.01	Abnormal spindle-like microcephaly-associated protein OS=Homo sapiens OX=9606 GN=ASPM PE=1 SV=2
189	1	SwissProt	ASSY_HUMAN	115	46731	31	11	11	6	0.47	Argininosuccinate synthase OS=Homo sapiens OX=9606 GN=ASS1 PE=1 SV=2
190	1	SwissProt	HBB_HUMAN	115	16080	9	7	3	2	0.44	Hemoglobin subunit beta OS=Homo sapiens OX=9606 GN=HBB PE=1 SV=2
191	1	SwissProt	RL28_HUMAN	115	15784	11	8	5	4	1.1	60S ribosomal protein L28 OS=Homo sapiens OX=9606 GN=RPL28 PE=1 SV=3
192	1	SwissProt	SPB6_HUMAN	114	42870	13	6	11	4	0.32	Serpin B6 OS=Homo sapiens OX=9606 GN=SERPINB6 PE=1 SV=3
193	1	SwissProt	TDRD6_HUMAN	114	239172	26	15	7	1		Tudor domain-containing protein 6 OS=Homo sapiens OX=9606 GN=TDRD6 PE=2 SV=2
194	1	SwissProt	ANXA3_HUMAN	112	36491	16	10	12	8	0.93	Annexin A3 OS=Homo sapiens OX=9606 GN=ANXA3 PE=1 SV=3
194	2	SwissProt	ANXA6_HUMAN	57	76102	25	5	13	5	0.22	Annexin A6 OS=Homo sapiens OX=9606 GN=ANXA6 PE=1 SV=3
195	1	SwissProt	RL34_HUMAN	112	13468	13	6	6	3	0.91	60S ribosomal protein L34 OS=Homo sapiens OX=9606 GN=RPL34 PE=1 SV=3
196	1	SwissProt	UBP37_HUMAN	112	110837	33	11	6	1	0.03	Ubiquitin carboxyl-terminal hydrolase 37 OS=Homo sapiens OX=9606 GN=USP37 PE=1 SV=2
197	1	SwissProt	PEDF_HUMAN	110	46421	8	4	6	3	0.21	Pigment epithelium-derived factor OS=Homo sapiens OX=9606 GN=SERPINF1 PE=1 SV=4
198	1	SwissProt	RS14_HUMAN	110	16400	10	6	4	4	1.04	40S ribosomal protein S14 OS=Homo sapiens OX=9606 GN=RPS14 PE=1 SV=3
199	1	SwissProt	PSA_HUMAN	109	103763	26	6	12	5	0.16	Puromycin-sensitive aminopeptidase OS=Homo sapiens OX=9606 GN=NPEPPS PE=1 SV=2
200	1	SwissProt	PFKAP_HUMAN	109	86277	36	6	16	5	0.19	ATP-dependent 6-phosphofructokinase, platelet type OS=Homo sapiens OX=9606 GN=PFKP PE=1 SV=2
201	1	SwissProt	RS11_HUMAN	109	18557	18	7	10	4	0.89	40S ribosomal protein S11 OS=Homo sapiens OX=9606 GN=RPS11 PE=1 SV=3
202	1	SwissProt	RL27A_HUMAN	108	16643	6	3	3	2	0.42	60S ribosomal protein L27a OS=Homo sapiens OX=9606 GN=RPL27A PE=1 SV=2
203	1	SwissProt	EIF3H_HUMAN	103	40043	2	1	2	1	0.08	Eukaryotic translation initiation factor 3 subunit H OS=Homo sapiens OX=9606 GN=EIF3H PE=1 SV=1
204	1	SwissProt	RL10A_HUMAN	102	24954	18	7	6	3	0.43	60S ribosomal protein L10a OS=Homo sapiens OX=9606 GN=RPL10A PE=1 SV=2
205	1	SwissProt	ANR62_HUMAN	101	107437	92	35	6	1	0.03	Ankyrin repeat domain-containing protein 62 OS=Homo sapiens OX=9606 GN=ANKRD62 PE=2 SV=4
205	2	SwissProt	KCMA1_HUMAN	45	139080	35	8	5	1		Calcium-activated potassium channel subunit alpha-1 OS=Homo sapiens OX=9606 GN=KCNMA1 PE=1 SV=2
206	1	SwissProt	UBA1_HUMAN	100	118648	15	7	11	4	0.11	Ubiquitin-like modifier-activating enzyme 1 OS=Homo sapiens OX=9606 GN=UBA1 PE=1 SV=3
207	1	SwissProt	ASPH_HUMAN	98	86177	7	2	2	2	0.07	Aspartyl/asparaginyl beta-hydroxylase OS=Homo sapiens OX=9606 GN=ASPH PE=1 SV=3
208	1	SwissProt	DZIP1_HUMAN	98	99154	99	19	7	1	0.03	Zinc finger protein DZIP1 OS=Homo sapiens OX=9606 GN=DZIP1 PE=1 SV=1
209	1	SwissProt	PUR2_HUMAN	97	108711	14	6	10	4	0.12	Trifunctional purine biosynthetic protein adenosine-3 OS=Homo sapiens OX=9606 GN=GART PE=1 SV=1
210	1	SwissProt	NP1L4_HUMAN	96	42935	9	4	5	4	0.32	Nucleosome assembly protein 1-like 4 OS=Homo sapiens OX=9606 GN=NAP1L4 PE=1 SV=1
210	2	SwissProt	NP1L1_HUMAN	56	45576	8	5	3	3	0.22	Nucleosome assembly protein 1-like 1 OS=Homo sapiens OX=9606 GN=NAP1L1 PE=1 SV=1
211	1	SwissProt	PSA5_HUMAN	96	26532	11	6	5	3	0.4	Proteasome subunit alpha type-5 OS=Homo sapiens OX=9606 GN=PSMA5 PE=1 SV=3
212	1	SwissProt	RL9_HUMAN	96	21942	3	2	2	1	0.14	60S ribosomal protein L9 OS=Homo sapiens OX=9606 GN=RPL9 PE=1 SV=1
213	1	SwissProt	RGPA2_HUMAN	94	212614	35	10	5	1	0.01	Ral GTPase-activating protein subunit alpha-2 OS=Homo sapiens OX=9606 GN=RALGAPA2 PE=1 SV=2
214	1	SwissProt	IMDH2_HUMAN	94	56138	6	4	4	3	0.17	Inosine-5'-monophosphate dehydrogenase 2 OS=Homo sapiens OX=9606 GN=IMPDH2 PE=1 SV=2
215	1	SwissProt	CO3_HUMAN	94	188272	19	6	12	4	0.07	Complement C3 OS=Homo sapiens OX=9606 GN=C3 PE=1 SV=2
216	1	SwissProt	HPPD_HUMAN	94	45044	11	5	7	4	0.31	4-hydroxyphenylpyruvate dioxygenase OS=Homo sapiens OX=9606 GN=HPD PE=1 SV=2
217	1	SwissProt	MYL6_HUMAN	94	17057	8	5	6	5	1.36	Myosin light polypeptide 6 OS=Homo sapiens OX=9606 GN=MYL6 PE=1 SV=2
218	1	SwissProt	RS25_HUMAN	94	13780	5	4	3	3	0.88	40S ribosomal protein S25 OS=Homo sapiens OX=9606 GN=RPS25 PE=1 SV=1
219	1	SwissProt	STIP1_HUMAN	94	63105	19	6	11	5	0.27	Stress-induced-phosphoprotein 1 OS=Homo sapiens OX=9606 GN=STIP1 PE=1 SV=1
220	1	SwissProt	GDIR1_HUMAN	92	23239	10	4	4	3	0.47	Rho GDP-dissociation inhibitor 1 OS=Homo sapiens OX=9606 GN=ARHGDIA PE=1 SV=3
221	1	SwissProt	DREB_HUMAN	89	71753	14	7	8	5	0.23	Drebrin OS=Homo sapiens OX=9606 GN=DBN1 PE=1 SV=4
222	1	SwissProt	RL22_HUMAN	89	14824	5	4	3	2	0.48	60S ribosomal protein L22 OS=Homo sapiens OX=9606 GN=RPL22 PE=1 SV=2
223	1	SwissProt	PSMD2_HUMAN	88	100734	20	1	7	1	0.03	26S proteasome non-ATPase regulatory subunit 2 OS=Homo sapiens OX=9606 GN=PSMD2 PE=1 SV=3
224	1	SwissProt	GBRL2_HUMAN	88	13704	3	2	2	1	0.24	Gamma-aminobutyric acid receptor-associated protein-like 2 OS=Homo sapiens OX=9606 GN=GABARAPL2 PE=1 SV=1
225	1	SwissProt	COR1C_HUMAN	88	53767	14	1	8	1	0.06	Coronin-1C OS=Homo sapiens OX=9606 GN=CORO1C PE=1 SV=1
226	1	SwissProt	ROA2_HUMAN	88	37453	11	2	7	1	0.08	Heterogeneous nuclear ribonucleoproteins A2/B1 OS=Homo sapiens OX=9606 GN=HNRNPA2B1 PE=1 SV=2
227	1	SwissProt	RS13_HUMAN	87	17212	10	6	5	3	0.67	40S ribosomal protein S13 OS=Homo sapiens OX=9606 GN=RPS13 PE=1 SV=2
228	1	SwissProt	S29A1_HUMAN	87	50646	18	6	4	2	0.13	Equilibrative nucleoside transporter 1 OS=Homo sapiens OX=9606 GN=SLC29A1 PE=1 SV=3
229	1	SwissProt	NHRF1_HUMAN	86	39075	13	5	9	3	0.26	Na(+)/H(+) exchange regulatory cofactor NHE-RF1 OS=Homo sapiens OX=9606 GN=SLC9A3R1 PE=1 SV=4
230	1	SwissProt	CAZA1_HUMAN	86	33040	11	4	7	3	0.31	F-actin-capping protein subunit alpha-1 OS=Homo sapiens OX=9606 GN=CAPZA1 PE=1 SV=3
231	1	SwissProt	IPO7_HUMAN	85	120498	6	3	5	3	0.08	Importin-7 OS=Homo sapiens OX=9606 GN=IPO7 PE=1 SV=1
232	1	SwissProt	SPTN1_HUMAN	85	285008	27	2	20	2	0.02	Spectrin alpha chain, non-erythrocytic 1 OS=Homo sapiens OX=9606 GN=SPTAN1 PE=1 SV=3
233	1	SwissProt	PLMN_HUMAN	85	92718	5	2	3	1	0.03	Plasminogen OS=Homo sapiens OX=9606 GN=PLG PE=1 SV=2
234	1	SwissProt	RHOA_HUMAN	85	22030	7	4	5	2	0.31	Transforming protein RhoA OS=Homo sapiens OX=9606 GN=RHOA PE=1 SV=1
235	1	SwissProt	ICAM1_HUMAN	84	58433	13	5	8	4	0.23	Intercellular adhesion molecule 1 OS=Homo sapiens OX=9606 GN=ICAM1 PE=1 SV=2
236	1	SwissProt	RS20_HUMAN	84	13456	6	6	3	3	0.91	40S ribosomal protein S20 OS=Homo sapiens OX=9606 GN=RPS20 PE=1 SV=1
237	1	SwissProt	RL26_HUMAN	84	17248	8	4	5	3	0.67	60S ribosomal protein L26 OS=Homo sapiens OX=9606 GN=RPL26 PE=1 SV=1
238	1	SwissProt	DDX3X_HUMAN	84	73520	2	2	1	1	0.04	ATP-dependent RNA helicase DDX3X OS=Homo sapiens OX=9606 GN=DDX3X PE=1 SV=3
239	1	SwissProt	C1TC_HUMAN	83	102047	21	5	14	4	0.13	C-1-tetrahydrofolate synthase, cytoplasmic OS=Homo sapiens OX=9606 GN=MTHFD1 PE=1 SV=3
240	1	SwissProt	RUVB1_HUMAN	82	50472	8	5	6	5	0.35	RuvB-like 1 OS=Homo sapiens OX=9606 GN=RUVBL1 PE=1 SV=1
241	1	SwissProt	ERP29_HUMAN	82	29021	8	1	4	1	0.11	Endoplasmic reticulum resident protein 29 OS=Homo sapiens OX=9606 GN=ERP29 PE=1 SV=4
242	1	SwissProt	S10A4_HUMAN	81	11905	6	3	3	2	1.07	Protein S100-A4 OS=Homo sapiens OX=9606 GN=S100A4 PE=1 SV=1
243	1	SwissProt	ZYX_HUMAN	81	62204	3	3	3	3	0.16	Zyxin OS=Homo sapiens OX=9606 GN=ZYX PE=1 SV=1
244	1	SwissProt	IPO5_HUMAN	80	124746	13	5	10	4	0.1	Importin-5 OS=Homo sapiens OX=9606 GN=IPO5 PE=1 SV=4
245	1	SwissProt	IF4B_HUMAN	80	69156	14	2	7	2	0.09	Eukaryotic translation initiation factor 4B OS=Homo sapiens OX=9606 GN=EIF4B PE=1 SV=2
246	1	SwissProt	SYEP_HUMAN	80	171771	20	5	14	3	0.05	Bifunctional glutamate/proline--tRNA ligase OS=Homo sapiens OX=9606 GN=EPRS PE=1 SV=5
247	1	SwissProt	RS23_HUMAN	79	15936	8	3	3	2	0.44	40S ribosomal protein S23 OS=Homo sapiens OX=9606 GN=RPS23 PE=1 SV=3
248	1	SwissProt	A1BG_HUMAN	79	54679	4	4	1	1		Alpha-1B-glycoprotein OS=Homo sapiens OX=9606 GN=A1BG PE=1 SV=4
249	1	SwissProt	PP2AB_HUMAN	79	36012	9	2	5	2	0.18	Serine/threonine-protein phosphatase 2A catalytic subunit beta isoform OS=Homo sapiens OX=9606 GN=PPP2CB PE=1 SV=1
250	1	SwissProt	CD109_HUMAN	78	162323	22	3	6	3	0.06	CD109 antigen OS=Homo sapiens OX=9606 GN=CD109 PE=1 SV=2
251	1	SwissProt	GRP75_HUMAN	77	73865	10	2	7	2	0.09	Stress-70 protein, mitochondrial OS=Homo sapiens OX=9606 GN=HSPA9 PE=1 SV=2
252	1	SwissProt	EIF3B_HUMAN	77	92746	7	1	6	1	0.03	Eukaryotic translation initiation factor 3 subunit B OS=Homo sapiens OX=9606 GN=EIF3B PE=1 SV=3
253	1	SwissProt	NUDC_HUMAN	76	38265	12	5	10	4	0.37	Nuclear migration protein nudC OS=Homo sapiens OX=9606 GN=NUDC PE=1 SV=1
254	1	SwissProt	AT1B1_HUMAN	76	35361	10	5	5	3	0.29	Sodium/potassium-transporting ATPase subunit beta-1 OS=Homo sapiens OX=9606 GN=ATP1B1 PE=1 SV=1
255	1	SwissProt	RAB18_HUMAN	76	23193	12	4	7	3	0.47	Ras-related protein Rab-18 OS=Homo sapiens OX=9606 GN=RAB18 PE=1 SV=1
256	1	SwissProt	NUDT5_HUMAN	76	24542	2	2	2	2	0.27	ADP-sugar pyrophosphatase OS=Homo sapiens OX=9606 GN=NUDT5 PE=1 SV=1
257	1	SwissProt	CAPZB_HUMAN	75	31561	8	5	6	3	0.33	F-actin-capping protein subunit beta OS=Homo sapiens OX=9606 GN=CAPZB PE=1 SV=4
258	1	SwissProt	NDRG1_HUMAN	74	43176	4	2	3	1	0.07	Protein NDRG1 OS=Homo sapiens OX=9606 GN=NDRG1 PE=1 SV=1
259	1	SwissProt	RS10L_HUMAN	74	20245	4	1	3	1	0.16	Putative 40S ribosomal protein S10-like OS=Homo sapiens OX=9606 GN=RPS10P5 PE=5 SV=1
260	1	SwissProt	RL23_HUMAN	73	14948	8	4	4	3	0.79	60S ribosomal protein L23 OS=Homo sapiens OX=9606 GN=RPL23 PE=1 SV=1
261	1	SwissProt	RAB34_HUMAN	72	29394	5	1	4	1	0.11	Ras-related protein Rab-34 OS=Homo sapiens OX=9606 GN=RAB34 PE=1 SV=1
262	1	SwissProt	RS3A_HUMAN	72	30110	18	4	9	3	0.35	40S ribosomal protein S3a OS=Homo sapiens OX=9606 GN=RPS3A PE=1 SV=2
263	1	SwissProt	STMN1_HUMAN	72	17292	15	6	7	3	0.66	Stathmin OS=Homo sapiens OX=9606 GN=STMN1 PE=1 SV=3
264	1	SwissProt	IF4G1_HUMAN	71	175980	13	3	12	3	0.05	Eukaryotic translation initiation factor 4 gamma 1 OS=Homo sapiens OX=9606 GN=EIF4G1 PE=1 SV=4
265	1	SwissProt	DSCL1_HUMAN	71	225794	39	17	6	1	0.01	Down syndrome cell adhesion molecule-like protein 1 OS=Homo sapiens OX=9606 GN=DSCAML1 PE=1 SV=2
266	1	SwissProt	GTR1_HUMAN	71	54324	6	2	4	1	0.06	Solute carrier family 2, facilitated glucose transporter member 1 OS=Homo sapiens OX=9606 GN=SLC2A1 PE=1 SV=2
267	1	SwissProt	NCOA4_HUMAN	70	70693	10	5	8	4	0.19	Nuclear receptor coactivator 4 OS=Homo sapiens OX=9606 GN=NCOA4 PE=1 SV=1
268	1	SwissProt	RS6_HUMAN	70	28801	6	5	4	3	0.36	40S ribosomal protein S6 OS=Homo sapiens OX=9606 GN=RPS6 PE=1 SV=1
269	1	SwissProt	RL21_HUMAN	70	18599	4	3	2	1	0.17	60S ribosomal protein L21 OS=Homo sapiens OX=9606 GN=RPL21 PE=1 SV=2
270	1	SwissProt	SYVC_HUMAN	70	141399	18	4	11	4	0.09	Valine--tRNA ligase OS=Homo sapiens OX=9606 GN=VARS PE=1 SV=4
271	1	SwissProt	F10A1_HUMAN	69	41443	8	6	5	4	0.34	Hsc70-interacting protein OS=Homo sapiens OX=9606 GN=ST13 PE=1 SV=2
272	1	SwissProt	RS12_HUMAN	69	14827	6	6	3	3	0.8	40S ribosomal protein S12 OS=Homo sapiens OX=9606 GN=RPS12 PE=1 SV=3
273	1	SwissProt	RL13_HUMAN	69	24293	3	3	3	3	0.44	60S ribosomal protein L13 OS=Homo sapiens OX=9606 GN=RPL13 PE=1 SV=4
274	1	SwissProt	RS27_HUMAN	68	9731	5	3	3	2	0.79	40S ribosomal protein S27 OS=Homo sapiens OX=9606 GN=RPS27 PE=1 SV=3
275	1	SwissProt	PSB4_HUMAN	68	29231	5	5	3	3	0.36	Proteasome subunit beta type-4 OS=Homo sapiens OX=9606 GN=PSMB4 PE=1 SV=4
276	1	SwissProt	PP1A_HUMAN	67	38086	7	4	6	4	0.37	Serine/threonine-protein phosphatase PP1-alpha catalytic subunit OS=Homo sapiens OX=9606 GN=PPP1CA PE=1 SV=1
277	1	SwissProt	HAP28_HUMAN	67	20618	7	3	5	2	0.33	28 kDa heat- and acid-stable phosphoprotein OS=Homo sapiens OX=9606 GN=PDAP1 PE=1 SV=1
278	1	SwissProt	ITIH3_HUMAN	66	100016	7	4	4	2	0.06	Inter-alpha-trypsin inhibitor heavy chain H3 OS=Homo sapiens OX=9606 GN=ITIH3 PE=1 SV=2
279	1	SwissProt	APOH_HUMAN	66	39330	11	5	2	2	0.16	Beta-2-glycoprotein 1 OS=Homo sapiens OX=9606 GN=APOH PE=1 SV=3
280	1	SwissProt	PDIA4_HUMAN	66	73163	16	3	8	2	0.09	Protein disulfide-isomerase A4 OS=Homo sapiens OX=9606 GN=PDIA4 PE=1 SV=2
281	1	SwissProt	CLCA_HUMAN	66	27152	5	3	3	2	0.24	Clathrin light chain A OS=Homo sapiens OX=9606 GN=CLTA PE=1 SV=1
282	1	SwissProt	CYBP_HUMAN	65	26286	12	5	6	3	0.4	Calcyclin-binding protein OS=Homo sapiens OX=9606 GN=CACYBP PE=1 SV=2
283	1	SwissProt	MYO1C_HUMAN	65	122296	13	2	12	2	0.05	Unconventional myosin-Ic OS=Homo sapiens OX=9606 GN=MYO1C PE=1 SV=4
284	1	SwissProt	S38A1_HUMAN	64	54518	5	2	3	1	0.06	Sodium-coupled neutral amino acid transporter 1 OS=Homo sapiens OX=9606 GN=SLC38A1 PE=1 SV=1
285	1	SwissProt	AMBP_HUMAN	63	39710	4	4	1	1		Protein AMBP OS=Homo sapiens OX=9606 GN=AMBP PE=1 SV=1
286	1	SwissProt	PSA2_HUMAN	63	25974	11	3	7	3	0.41	Proteasome subunit alpha type-2 OS=Homo sapiens OX=9606 GN=PSMA2 PE=1 SV=2
287	1	SwissProt	SERC_HUMAN	63	40719	8	4	4	2	0.16	Phosphoserine aminotransferase OS=Homo sapiens OX=9606 GN=PSAT1 PE=1 SV=2
288	1	SwissProt	HMCN1_HUMAN	63	621279	110	7	12	1	0	Hemicentin-1 OS=Homo sapiens OX=9606 GN=HMCN1 PE=1 SV=2
289	1	SwissProt	CENPE_HUMAN	63	317323	51	5	31	2	0.02	Centromere-associated protein E OS=Homo sapiens OX=9606 GN=CENPE PE=1 SV=2
290	1	SwissProt	CALM1_HUMAN	62	16827	7	6	4	3	1	Calmodulin-1 OS=Homo sapiens OX=9606 GN=CALM1 PE=1 SV=1
291	1	SwissProt	CALD1_HUMAN	62	93221	21	1	6	1	0.03	Caldesmon OS=Homo sapiens OX=9606 GN=CALD1 PE=1 SV=3
292	1	SwissProt	PFKAM_HUMAN	62	85818	6	2	2	1	0.04	ATP-dependent 6-phosphofructokinase, muscle type OS=Homo sapiens OX=9606 GN=PFKM PE=1 SV=2
293	1	SwissProt	MRP_HUMAN	62	19563	1	1	1	1	0.16	MARCKS-related protein OS=Homo sapiens OX=9606 GN=MARCKSL1 PE=1 SV=2
294	1	SwissProt	TPD54_HUMAN	62	22270	4	2	3	2	0.3	Tumor protein D54 OS=Homo sapiens OX=9606 GN=TPD52L2 PE=1 SV=2
295	1	SwissProt	MOT1_HUMAN	62	54461	13	4	3	1	0.06	Monocarboxylate transporter 1 OS=Homo sapiens OX=9606 GN=SLC16A1 PE=1 SV=3
296	1	SwissProt	LEG3_HUMAN	61	26182	7	4	6	4	0.57	Galectin-3 OS=Homo sapiens OX=9606 GN=LGALS3 PE=1 SV=5
297	1	SwissProt	COPA_HUMAN	60	139500	19	2	12	2	0.04	Coatomer subunit alpha OS=Homo sapiens OX=9606 GN=COPA PE=1 SV=2
298	1	SwissProt	CPNE3_HUMAN	60	60782	4	2	4	2	0.1	Copine-3 OS=Homo sapiens OX=9606 GN=CPNE3 PE=1 SV=1
298	2	SwissProt	CPNE8_HUMAN	24	63528	4	2	4	2	0.1	Copine-8 OS=Homo sapiens OX=9606 GN=CPNE8 PE=1 SV=2
299	1	SwissProt	CXCR4_HUMAN	59	40134	6	2	3	1	0.08	C-X-C chemokine receptor type 4 OS=Homo sapiens OX=9606 GN=CXCR4 PE=1 SV=1
300	1	SwissProt	ADRM1_HUMAN	59	42357	2	1	2	1	0.07	Proteasomal ubiquitin receptor ADRM1 OS=Homo sapiens OX=9606 GN=ADRM1 PE=1 SV=2
301	1	SwissProt	PKN1_HUMAN	59	104511	11	4	6	1	0.03	Serine/threonine-protein kinase N1 OS=Homo sapiens OX=9606 GN=PKN1 PE=1 SV=2
302	1	SwissProt	RHEB_HUMAN	59	20530	7	2	5	1	0.15	GTP-binding protein Rheb OS=Homo sapiens OX=9606 GN=RHEB PE=1 SV=1
303	1	SwissProt	SCRB1_HUMAN	59	61482	5	3	4	2	0.1	Scavenger receptor class B member 1 OS=Homo sapiens OX=9606 GN=SCARB1 PE=1 SV=1
304	1	SwissProt	CLIC4_HUMAN	57	28938	5	2	4	2	0.23	Chloride intracellular channel protein 4 OS=Homo sapiens OX=9606 GN=CLIC4 PE=1 SV=4
305	1	SwissProt	RS15A_HUMAN	57	14922	8	3	5	2	0.48	40S ribosomal protein S15a OS=Homo sapiens OX=9606 GN=RPS15A PE=1 SV=2
306	1	SwissProt	FRIL_HUMAN	56	20053	5	1	3	1	0.16	Ferritin light chain OS=Homo sapiens OX=9606 GN=FTL PE=1 SV=2
307	1	SwissProt	SERPH_HUMAN	56	46503	7	3	5	2	0.14	Serpin H1 OS=Homo sapiens OX=9606 GN=SERPINH1 PE=1 SV=2
308	1	SwissProt	S10A6_HUMAN	56	10219	3	2	1	1	0.32	Protein S100-A6 OS=Homo sapiens OX=9606 GN=S100A6 PE=1 SV=1
309	1	SwissProt	CALU_HUMAN	55	37176	1	1	1	1	0.08	Calumenin OS=Homo sapiens OX=9606 GN=CALU PE=1 SV=2
310	1	SwissProt	AN20B_HUMAN	54	94586	16	3	8	2		Ankyrin repeat domain-containing protein 20B OS=Homo sapiens OX=9606 GN=ANKRD20A8P PE=2 SV=2
311	1	SwissProt	RIR1_HUMAN	54	90748	12	2	9	1	0.03	Ribonucleoside-diphosphate reductase large subunit OS=Homo sapiens OX=9606 GN=RRM1 PE=1 SV=1
312	1	SwissProt	TLN1_HUMAN	54	271347	35	2	18	2	0.02	Talin-1 OS=Homo sapiens OX=9606 GN=TLN1 PE=1 SV=3
313	1	SwissProt	RL36_HUMAN	54	12292	4	3	2	1	0.26	60S ribosomal protein L36 OS=Homo sapiens OX=9606 GN=RPL36 PE=1 SV=3
314	1	SwissProt	TTBK1_HUMAN	53	142926	44	14	7	1	0.02	Tau-tubulin kinase 1 OS=Homo sapiens OX=9606 GN=TTBK1 PE=1 SV=2
315	1	SwissProt	CYTB_HUMAN	53	11179	3	2	2	1	0.29	Cystatin-B OS=Homo sapiens OX=9606 GN=CSTB PE=1 SV=2
316	1	SwissProt	TXND5_HUMAN	53	48151	6	3	4	2	0.13	Thioredoxin domain-containing protein 5 OS=Homo sapiens OX=9606 GN=TXNDC5 PE=1 SV=2
317	1	SwissProt	GFPT1_HUMAN	52	79400	10	3	5	2	0.08	Glutamine--fructose-6-phosphate aminotransferase [isomerizing] 1 OS=Homo sapiens OX=9606 GN=GFPT1 PE=1 SV=3
318	1	SwissProt	AT1B3_HUMAN	52	31768	10	5	6	3	0.33	Sodium/potassium-transporting ATPase subunit beta-3 OS=Homo sapiens OX=9606 GN=ATP1B3 PE=1 SV=1
319	1	SwissProt	CAPR1_HUMAN	52	78456	6	2	5	2	0.08	Caprin-1 OS=Homo sapiens OX=9606 GN=CAPRIN1 PE=1 SV=2
320	1	SwissProt	PSD13_HUMAN	52	43148	2	1	2	1	0.07	26S proteasome non-ATPase regulatory subunit 13 OS=Homo sapiens OX=9606 GN=PSMD13 PE=1 SV=2
321	1	SwissProt	MINT_HUMAN	52	402832	30	3	14	1	0.01	Msx2-interacting protein OS=Homo sapiens OX=9606 GN=SPEN PE=1 SV=1
322	1	SwissProt	HINT1_HUMAN	52	13885	3	2	2	1	0.23	Histidine triad nucleotide-binding protein 1 OS=Homo sapiens OX=9606 GN=HINT1 PE=1 SV=2
323	1	SwissProt	2AAA_HUMAN	51	65911	11	3	6	3	0.15	Serine/threonine-protein phosphatase 2A 65 kDa regulatory subunit A alpha isoform OS=Homo sapiens OX=9606 GN=PPP2R1A PE=1 SV=4
324	1	SwissProt	SPT6H_HUMAN	50	199960	32	8	8	1	0.02	Transcription elongation factor SPT6 OS=Homo sapiens OX=9606 GN=SUPT6H PE=1 SV=2
325	1	SwissProt	GANAB_HUMAN	50	107175	6	3	6	3	0.09	Neutral alpha-glucosidase AB OS=Homo sapiens OX=9606 GN=GANAB PE=1 SV=3
326	1	SwissProt	PYR1_HUMAN	50	244715	9	1	9	1	0.01	CAD protein OS=Homo sapiens OX=9606 GN=CAD PE=1 SV=3
327	1	SwissProt	DNJA1_HUMAN	49	45437	9	4	4	3	0.22	DnaJ homolog subfamily A member 1 OS=Homo sapiens OX=9606 GN=DNAJA1 PE=1 SV=2
328	1	SwissProt	SYYC_HUMAN	49	59382	6	3	6	3	0.16	Tyrosine--tRNA ligase, cytoplasmic OS=Homo sapiens OX=9606 GN=YARS PE=1 SV=4
329	1	SwissProt	TCTP_HUMAN	49	19675	7	5	3	2	0.35	Translationally-controlled tumor protein OS=Homo sapiens OX=9606 GN=TPT1 PE=1 SV=1
330	1	SwissProt	DNJA2_HUMAN	49	46222	5	2	5	2	0.14	DnaJ homolog subfamily A member 2 OS=Homo sapiens OX=9606 GN=DNAJA2 PE=1 SV=1
331	1	SwissProt	TBCA_HUMAN	49	12893	8	3	4	2	0.57	Tubulin-specific chaperone A OS=Homo sapiens OX=9606 GN=TBCA PE=1 SV=3
332	1	SwissProt	CHSS2_HUMAN	48	85920	7	3	2	1		Chondroitin sulfate synthase 2 OS=Homo sapiens OX=9606 GN=CHPF PE=1 SV=2
333	1	SwissProt	DESP_HUMAN	48	333546	65	2	34	2	0.02	Desmoplakin OS=Homo sapiens OX=9606 GN=DSP PE=1 SV=3
334	1	SwissProt	S43A3_HUMAN	48	54953	6	3	4	2	0.12	Solute carrier family 43 member 3 OS=Homo sapiens OX=9606 GN=SLC43A3 PE=1 SV=2
335	1	SwissProt	PGAP3_HUMAN	48	37048	72	7	2	1		Post-GPI attachment to proteins factor 3 OS=Homo sapiens OX=9606 GN=PGAP3 PE=1 SV=2
336	1	SwissProt	SYPL1_HUMAN	48	28823	1	1	1	1	0.11	Synaptophysin-like protein 1 OS=Homo sapiens OX=9606 GN=SYPL1 PE=1 SV=1
337	1	SwissProt	SLN14_HUMAN	47	105266	7	5	3	1		Protein SLFN14 OS=Homo sapiens OX=9606 GN=SLFN14 PE=1 SV=2
338	1	SwissProt	SIAT2_HUMAN	47	60396	7	3	3	1		Beta-galactoside alpha-2,6-sialyltransferase 2 OS=Homo sapiens OX=9606 GN=ST6GAL2 PE=1 SV=2
339	1	SwissProt	SFT2B_HUMAN	47	18089	1	1	1	1	0.18	Vesicle transport protein SFT2B OS=Homo sapiens OX=9606 GN=SFT2D2 PE=1 SV=1
340	1	SwissProt	H2A1B_HUMAN	47	14127	10	4	4	2	0.51	Histone H2A type 1-B/E OS=Homo sapiens OX=9606 GN=HIST1H2AB PE=1 SV=2
341	1	SwissProt	H31T_HUMAN	47	15590	9	2	3	1		Histone H3.1t OS=Homo sapiens OX=9606 GN=HIST3H3 PE=1 SV=3
342	1	SwissProt	B2MG_HUMAN	47	13798	3	3	1	1	0.23	Beta-2-microglobulin OS=Homo sapiens OX=9606 GN=B2M PE=1 SV=1
343	1	SwissProt	APT_HUMAN	47	19733	13	4	5	3	0.56	Adenine phosphoribosyltransferase OS=Homo sapiens OX=9606 GN=APRT PE=1 SV=2
344	1	SwissProt	RL13A_HUMAN	47	23608	5	4	2	2	0.28	60S ribosomal protein L13a OS=Homo sapiens OX=9606 GN=RPL13A PE=1 SV=2
345	1	SwissProt	PDC6I_HUMAN	46	96469	22	3	11	2	0.06	Programmed cell death 6-interacting protein OS=Homo sapiens OX=9606 GN=PDCD6IP PE=1 SV=1
346	1	SwissProt	SODC_HUMAN	46	16110	6	1	3	1	0.2	Superoxide dismutase [Cu-Zn] OS=Homo sapiens OX=9606 GN=SOD1 PE=1 SV=2
347	1	SwissProt	METK2_HUMAN	46	43909	3	1	3	1	0.07	S-adenosylmethionine synthase isoform type-2 OS=Homo sapiens OX=9606 GN=MAT2A PE=1 SV=1
348	1	SwissProt	PSD12_HUMAN	46	53192	8	1	3	1	0.06	26S proteasome non-ATPase regulatory subunit 12 OS=Homo sapiens OX=9606 GN=PSMD12 PE=1 SV=3
349	1	SwissProt	RUVB2_HUMAN	46	51263	7	3	5	2	0.12	RuvB-like 2 OS=Homo sapiens OX=9606 GN=RUVBL2 PE=1 SV=3
350	1	SwissProt	KMT2C_HUMAN	45	546869	48	3	20	1	0.01	Histone-lysine N-methyltransferase 2C OS=Homo sapiens OX=9606 GN=KMT2C PE=1 SV=3
351	1	SwissProt	ABCG2_HUMAN	45	72819	7	3	6	3	0.13	ATP-binding cassette sub-family G member 2 OS=Homo sapiens OX=9606 GN=ABCG2 PE=1 SV=3
352	1	SwissProt	UGPA_HUMAN	45	57043	9	2	5	2	0.11	UTP--glucose-1-phosphate uridylyltransferase OS=Homo sapiens OX=9606 GN=UGP2 PE=1 SV=5
353	1	SwissProt	PSB1_HUMAN	45	26656	4	2	3	1	0.12	Proteasome subunit beta type-1 OS=Homo sapiens OX=9606 GN=PSMB1 PE=1 SV=2
354	1	SwissProt	SMIM5_HUMAN	45	8856	3	3	1	1		Small integral membrane protein 5 OS=Homo sapiens OX=9606 GN=SMIM5 PE=1 SV=2
354	2	SwissProt	NCKP5_HUMAN	43	209880	25	3	13	1	0.01	Nck-associated protein 5 OS=Homo sapiens OX=9606 GN=NCKAP5 PE=1 SV=2
355	1	SwissProt	RAI3_HUMAN	45	40547	3	2	2	1	0.08	Retinoic acid-induced protein 3 OS=Homo sapiens OX=9606 GN=GPRC5A PE=1 SV=2
356	1	SwissProt	ARP2_HUMAN	45	44962	5	2	4	2	0.14	Actin-related protein 2 OS=Homo sapiens OX=9606 GN=ACTR2 PE=1 SV=1
357	1	SwissProt	RL4_HUMAN	45	47897	18	2	11	1	0.06	60S ribosomal protein L4 OS=Homo sapiens OX=9606 GN=RPL4 PE=1 SV=5
358	1	SwissProt	PCLO_HUMAN	44	561826	83	3	18	1	0.01	Protein piccolo OS=Homo sapiens OX=9606 GN=PCLO PE=1 SV=5
359	1	SwissProt	RL35A_HUMAN	44	12576	8	5	3	3	0.99	60S ribosomal protein L35a OS=Homo sapiens OX=9606 GN=RPL35A PE=1 SV=2
360	1	SwissProt	SND1_HUMAN	44	102485	14	2	9	2	0.06	Staphylococcal nuclease domain-containing protein 1 OS=Homo sapiens OX=9606 GN=SND1 PE=1 SV=1
361	1	SwissProt	HNRPU_HUMAN	43	91126	4	1	4	1	0.03	Heterogeneous nuclear ribonucleoprotein U OS=Homo sapiens OX=9606 GN=HNRNPU PE=1 SV=6
362	1	SwissProt	AR6P1_HUMAN	43	23485	3	1	2	1	0.13	ADP-ribosylation factor-like protein 6-interacting protein 1 OS=Homo sapiens OX=9606 GN=ARL6IP1 PE=1 SV=2
363	1	SwissProt	ITIH1_HUMAN	43	101694	2	1	2	1	0.03	Inter-alpha-trypsin inhibitor heavy chain H1 OS=Homo sapiens OX=9606 GN=ITIH1 PE=1 SV=3
364	1	SwissProt	LAMP1_HUMAN	43	45268	6	2	4	1	0.07	Lysosome-associated membrane glycoprotein 1 OS=Homo sapiens OX=9606 GN=LAMP1 PE=1 SV=3
365	1	SwissProt	SETLP_HUMAN	43	34861	2	1	2	1	0.09	Protein SETSIP OS=Homo sapiens OX=9606 GN=SETSIP PE=1 SV=1
366	1	SwissProt	ARC1B_HUMAN	43	41567	7	2	6	2	0.16	Actin-related protein 2/3 complex subunit 1B OS=Homo sapiens OX=9606 GN=ARPC1B PE=1 SV=3
367	1	SwissProt	FKB1A_HUMAN	43	11989	3	1	3	1	0.27	Peptidyl-prolyl cis-trans isomerase FKBP1A OS=Homo sapiens OX=9606 GN=FKBP1A PE=1 SV=2
368	1	SwissProt	CAN2_HUMAN	42	80635	2	1	2	1	0.04	Calpain-2 catalytic subunit OS=Homo sapiens OX=9606 GN=CAPN2 PE=1 SV=6
369	1	SwissProt	PRPS3_HUMAN	42	35277	6	3	4	2	0.18	Ribose-phosphate pyrophosphokinase 3 OS=Homo sapiens OX=9606 GN=PRPS1L1 PE=1 SV=2
370	1	SwissProt	TPD52_HUMAN	42	24358	2	1	2	1	0.13	Tumor protein D52 OS=Homo sapiens OX=9606 GN=TPD52 PE=1 SV=2
371	1	SwissProt	GCN1_HUMAN	42	294504	23	1	14	1	0.01	eIF-2-alpha kinase activator GCN1 OS=Homo sapiens OX=9606 GN=GCN1 PE=1 SV=6
372	1	SwissProt	GARS_HUMAN	42	83710	12	3	10	2	0.08	Glycine--tRNA ligase OS=Homo sapiens OX=9606 GN=GARS PE=1 SV=3
373	1	SwissProt	CD9_HUMAN	42	25859	3	2	2	1	0.12	CD9 antigen OS=Homo sapiens OX=9606 GN=CD9 PE=1 SV=4
374	1	SwissProt	RL6_HUMAN	42	32754	14	3	7	2	0.2	60S ribosomal protein L6 OS=Homo sapiens OX=9606 GN=RPL6 PE=1 SV=3
375	1	SwissProt	PUR4_HUMAN	41	145977	7	3	6	3	0.06	Phosphoribosylformylglycinamidine synthase OS=Homo sapiens OX=9606 GN=PFAS PE=1 SV=4
376	1	SwissProt	RGAP1_HUMAN	41	71534	4	1	4	1	0.04	Rac GTPase-activating protein 1 OS=Homo sapiens OX=9606 GN=RACGAP1 PE=1 SV=1
377	1	SwissProt	S10AB_HUMAN	41	11825	4	2	3	2	0.62	Protein S100-A11 OS=Homo sapiens OX=9606 GN=S100A11 PE=1 SV=2
378	1	SwissProt	SUMO2_HUMAN	41	10910	3	2	2	2	0.69	Small ubiquitin-related modifier 2 OS=Homo sapiens OX=9606 GN=SUMO2 PE=1 SV=3
379	1	SwissProt	RL10_HUMAN	40	24956	6	2	6	2	0.27	60S ribosomal protein L10 OS=Homo sapiens OX=9606 GN=RPL10 PE=1 SV=4
380	1	SwissProt	RANG_HUMAN	40	23434	5	2	4	1	0.13	Ran-specific GTPase-activating protein OS=Homo sapiens OX=9606 GN=RANBP1 PE=1 SV=1
381	1	SwissProt	MIF_HUMAN	40	12606	7	3	2	1	0.58	Macrophage migration inhibitory factor OS=Homo sapiens OX=9606 GN=MIF PE=1 SV=4
382	1	SwissProt	CD59_HUMAN	40	14674	2	2	1	1	0.22	CD59 glycoprotein OS=Homo sapiens OX=9606 GN=CD59 PE=1 SV=1
383	1	SwissProt	CH10_HUMAN	40	10925	7	4	4	3	1.2	10 kDa heat shock protein, mitochondrial OS=Homo sapiens OX=9606 GN=HSPE1 PE=1 SV=2
384	1	SwissProt	PLPP2_HUMAN	40	32967	1	1	1	1	0.09	Phospholipid phosphatase 2 OS=Homo sapiens OX=9606 GN=PLPP2 PE=1 SV=1
385	1	SwissProt	PREX1_HUMAN	40	188246	34	5	7	1	0.02	Phosphatidylinositol 3,4,5-trisphosphate-dependent Rac exchanger 1 protein OS=Homo sapiens OX=9606 GN=PREX1 PE=1 SV=3
386	1	SwissProt	ILEU_HUMAN	40	42807	26	2	6	2	0.15	Leukocyte elastase inhibitor OS=Homo sapiens OX=9606 GN=SERPINB1 PE=1 SV=1
387	1	SwissProt	EIFCL_HUMAN	40	105959	15	4	7	1		Eukaryotic translation initiation factor 3 subunit C-like protein OS=Homo sapiens OX=9606 GN=EIF3CL PE=3 SV=1
388	1	SwissProt	EVPL_HUMAN	39	232521	26	1	15	1	0.01	Envoplakin OS=Homo sapiens OX=9606 GN=EVPL PE=1 SV=3
389	1	SwissProt	SPG7_HUMAN	39	88363	12	2	4	1	0.03	Paraplegin OS=Homo sapiens OX=9606 GN=SPG7 PE=1 SV=2
390	1	SwissProt	SPEE_HUMAN	38	34263	6	1	4	1	0.09	Spermidine synthase OS=Homo sapiens OX=9606 GN=SRM PE=1 SV=1
391	1	SwissProt	ARL1_HUMAN	38	20496	1	1	1	1	0.15	ADP-ribosylation factor-like protein 1 OS=Homo sapiens OX=9606 GN=ARL1 PE=1 SV=1
392	1	SwissProt	PLBL2_HUMAN	38	65798	5	3	1	1		Putative phospholipase B-like 2 OS=Homo sapiens OX=9606 GN=PLBD2 PE=1 SV=2
392	2	SwissProt	VCIP1_HUMAN	31	135340	42	3	7	1	0.02	Deubiquitinating protein VCIP135 OS=Homo sapiens OX=9606 GN=VCPIP1 PE=1 SV=2
393	1	SwissProt	BAG2_HUMAN	38	23895	12	2	9	2	0.28	BAG family molecular chaperone regulator 2 OS=Homo sapiens OX=9606 GN=BAG2 PE=1 SV=1
394	1	SwissProt	MCP_HUMAN	37	44546	3	2	3	2	0.14	Membrane cofactor protein OS=Homo sapiens OX=9606 GN=CD46 PE=1 SV=3
395	1	SwissProt	SYRC_HUMAN	37	75975	8	1	7	1	0.04	Arginine--tRNA ligase, cytoplasmic OS=Homo sapiens OX=9606 GN=RARS PE=1 SV=2
396	1	SwissProt	PUR9_HUMAN	37	64989	13	5	10	5	0.26	Bifunctional purine biosynthesis protein PURH OS=Homo sapiens OX=9606 GN=ATIC PE=1 SV=3
397	1	SwissProt	MT1G_HUMAN	37	7056	3	1	2	1	0.48	Metallothionein-1G OS=Homo sapiens OX=9606 GN=MT1G PE=1 SV=2
398	1	SwissProt	NRX3A_HUMAN	36	182232	8	2	4	1	0.02	Neurexin-3 OS=Homo sapiens OX=9606 GN=NRXN3 PE=1 SV=4
399	1	SwissProt	NU155_HUMAN	36	156388	11	3	10	3	0.06	Nuclear pore complex protein Nup155 OS=Homo sapiens OX=9606 GN=NUP155 PE=1 SV=1
400	1	SwissProt	SPAT7_HUMAN	36	68091	24	6	4	1		Spermatogenesis-associated protein 7 OS=Homo sapiens OX=9606 GN=SPATA7 PE=1 SV=3
401	1	SwissProt	RS19_HUMAN	36	16051	7	2	4	2	0.44	40S ribosomal protein S19 OS=Homo sapiens OX=9606 GN=RPS19 PE=1 SV=2
402	1	SwissProt	DEN1B_HUMAN	36	87187	1	1	1	1		DENN domain-containing protein 1B OS=Homo sapiens OX=9606 GN=DENND1B PE=1 SV=2
403	1	SwissProt	SYNC_HUMAN	36	63592	5	1	5	1	0.05	Asparagine--tRNA ligase, cytoplasmic OS=Homo sapiens OX=9606 GN=NARS PE=1 SV=1
404	1	SwissProt	USP9X_HUMAN	36	294853	23	1	9	1	0.01	Probable ubiquitin carboxyl-terminal hydrolase FAF-X OS=Homo sapiens OX=9606 GN=USP9X PE=1 SV=3
405	1	SwissProt	ERF1_HUMAN	36	49184	4	1	4	1	0.06	Eukaryotic peptide chain release factor subunit 1 OS=Homo sapiens OX=9606 GN=ETF1 PE=1 SV=3
406	1	SwissProt	S22A8_HUMAN	36	60277	3	1	2	1		Solute carrier family 22 member 8 OS=Homo sapiens OX=9606 GN=SLC22A8 PE=1 SV=1
407	1	SwissProt	CHIA_HUMAN	35	52789	2	1	1	1	0.06	Acidic mammalian chitinase OS=Homo sapiens OX=9606 GN=CHIA PE=1 SV=1
408	1	SwissProt	EBP_HUMAN	35	26520	1	1	1	1	0.12	3-beta-hydroxysteroid-Delta(8),Delta(7)-isomerase OS=Homo sapiens OX=9606 GN=EBP PE=1 SV=3
409	1	SwissProt	UB2V2_HUMAN	35	16398	8	1	5	1	0.19	Ubiquitin-conjugating enzyme E2 variant 2 OS=Homo sapiens OX=9606 GN=UBE2V2 PE=1 SV=4
410	1	SwissProt	KIF23_HUMAN	35	110818	11	1	10	1	0.03	Kinesin-like protein KIF23 OS=Homo sapiens OX=9606 GN=KIF23 PE=1 SV=3
411	1	SwissProt	PURA2_HUMAN	35	50388	5	1	5	1	0.06	Adenylosuccinate synthetase isozyme 2 OS=Homo sapiens OX=9606 GN=ADSS PE=1 SV=3
412	1	SwissProt	PSDE_HUMAN	35	34693	1	1	1	1	0.09	26S proteasome non-ATPase regulatory subunit 14 OS=Homo sapiens OX=9606 GN=PSMD14 PE=1 SV=1
413	1	SwissProt	CE350_HUMAN	35	352003	144	6	15	2	0.02	Centrosome-associated protein 350 OS=Homo sapiens OX=9606 GN=CEP350 PE=1 SV=1
414	1	SwissProt	BZW1_HUMAN	35	48151	9	3	7	3	0.21	Basic leucine zipper and W2 domain-containing protein 1 OS=Homo sapiens OX=9606 GN=BZW1 PE=1 SV=1
415	1	SwissProt	IDI1_HUMAN	35	26578	14	1	3	1	0.12	Isopentenyl-diphosphate Delta-isomerase 1 OS=Homo sapiens OX=9606 GN=IDI1 PE=1 SV=2
416	1	SwissProt	TNPO1_HUMAN	34	103484	8	1	6	1	0.03	Transportin-1 OS=Homo sapiens OX=9606 GN=TNPO1 PE=1 SV=2
417	1	SwissProt	TMOD3_HUMAN	34	39708	2	1	2	1	0.08	Tropomodulin-3 OS=Homo sapiens OX=9606 GN=TMOD3 PE=1 SV=1
418	1	SwissProt	IF2A_HUMAN	34	36319	4	1	2	1	0.09	Eukaryotic translation initiation factor 2 subunit 1 OS=Homo sapiens OX=9606 GN=EIF2S1 PE=1 SV=3
419	1	SwissProt	ZN483_HUMAN	34	86608	21	2	3	1	0.04	Zinc finger protein 483 OS=Homo sapiens OX=9606 GN=ZNF483 PE=1 SV=3
420	1	SwissProt	CEIP2_HUMAN	33	155426	2	1	2	1	0.02	Cell surface hyaluronidase OS=Homo sapiens OX=9606 GN=CEMIP2 PE=1 SV=1
421	1	SwissProt	IPYR_HUMAN	33	33007	6	2	4	1	0.09	Inorganic pyrophosphatase OS=Homo sapiens OX=9606 GN=PPA1 PE=1 SV=2
422	1	SwissProt	ITAV_HUMAN	33	116838	3	1	2	1	0.03	Integrin alpha-V OS=Homo sapiens OX=9606 GN=ITGAV PE=1 SV=2
423	1	SwissProt	CE192_HUMAN	33	281099	34	5	8	1	0.01	Centrosomal protein of 192 kDa OS=Homo sapiens OX=9606 GN=CEP192 PE=1 SV=3
424	1	SwissProt	MYDGF_HUMAN	33	18875	2	2	2	2	0.37	Myeloid-derived growth factor OS=Homo sapiens OX=9606 GN=MYDGF PE=1 SV=1
425	1	SwissProt	FBF1_HUMAN	33	125692	25	2	16	1	0.02	Fas-binding factor 1 OS=Homo sapiens OX=9606 GN=FBF1 PE=1 SV=2
426	1	SwissProt	PSMD4_HUMAN	33	40895	3	1	2	1	0.08	26S proteasome non-ATPase regulatory subunit 4 OS=Homo sapiens OX=9606 GN=PSMD4 PE=1 SV=1
427	1	SwissProt	ZPR1_HUMAN	33	51353	145	9	2	1		Zinc finger protein ZPR1 OS=Homo sapiens OX=9606 GN=ZPR1 PE=1 SV=1
428	1	SwissProt	DSG2_HUMAN	33	122861	10	1	6	1	0.03	Desmoglein-2 OS=Homo sapiens OX=9606 GN=DSG2 PE=1 SV=2
429	1	SwissProt	PCNA_HUMAN	33	29026	2	2	2	2	0.23	Proliferating cell nuclear antigen OS=Homo sapiens OX=9606 GN=PCNA PE=1 SV=1
430	1	SwissProt	HAUS4_HUMAN	33	42741	22	5	1	1	0.07	HAUS augmin-like complex subunit 4 OS=Homo sapiens OX=9606 GN=HAUS4 PE=1 SV=1
431	1	SwissProt	ACPH_HUMAN	33	81954	10	1	6	1	0.04	Acylamino-acid-releasing enzyme OS=Homo sapiens OX=9606 GN=APEH PE=1 SV=4
432	1	SwissProt	COPB2_HUMAN	32	103112	15	2	9	2	0.06	Coatomer subunit beta' OS=Homo sapiens OX=9606 GN=COPB2 PE=1 SV=2
433	1	SwissProt	IL16_HUMAN	32	142723	8	2	3	1	0.02	Pro-interleukin-16 OS=Homo sapiens OX=9606 GN=IL16 PE=1 SV=4
434	1	SwissProt	RS9_HUMAN	32	22624	7	2	5	2	0.3	40S ribosomal protein S9 OS=Homo sapiens OX=9606 GN=RPS9 PE=1 SV=3
435	1	SwissProt	CCPG1_HUMAN	32	87884	5	1	5	1	0.04	Cell cycle progression protein 1 OS=Homo sapiens OX=9606 GN=CCPG1 PE=1 SV=3
436	1	SwissProt	SMD3_HUMAN	32	13999	1	1	1	1	0.23	Small nuclear ribonucleoprotein Sm D3 OS=Homo sapiens OX=9606 GN=SNRPD3 PE=1 SV=1
437	1	SwissProt	RS21_HUMAN	32	9198	9	2	4	1	0.36	40S ribosomal protein S21 OS=Homo sapiens OX=9606 GN=RPS21 PE=1 SV=1
438	1	SwissProt	M3K14_HUMAN	32	105034	6	3	3	1	0.03	Mitogen-activated protein kinase kinase kinase 14 OS=Homo sapiens OX=9606 GN=MAP3K14 PE=1 SV=2
439	1	SwissProt	ARHGC_HUMAN	32	173907	15	1	8	1	0.02	Rho guanine nucleotide exchange factor 12 OS=Homo sapiens OX=9606 GN=ARHGEF12 PE=1 SV=1
440	1	SwissProt	NRDC_HUMAN	31	132445	11	1	6	1	0.02	Nardilysin OS=Homo sapiens OX=9606 GN=NRDC PE=1 SV=3
441	1	SwissProt	DAG1_HUMAN	31	97657	6	2	4	2	0.06	Dystroglycan OS=Homo sapiens OX=9606 GN=DAG1 PE=1 SV=2
442	1	SwissProt	STIM2_HUMAN	31	84608	66	4	4	1	0.04	Stromal interaction molecule 2 OS=Homo sapiens OX=9606 GN=STIM2 PE=1 SV=2
443	1	SwissProt	MYCB2_HUMAN	31	519885	31	3	12	1	0.01	E3 ubiquitin-protein ligase MYCBP2 OS=Homo sapiens OX=9606 GN=MYCBP2 PE=1 SV=4
444	1	SwissProt	LIMD1_HUMAN	31	73524	2	1	1	1		LIM domain-containing protein 1 OS=Homo sapiens OX=9606 GN=LIMD1 PE=1 SV=1
445	1	SwissProt	PLP2_HUMAN	31	16956	1	1	1	1	0.19	Proteolipid protein 2 OS=Homo sapiens OX=9606 GN=PLP2 PE=1 SV=1
446	1	SwissProt	TAXB1_HUMAN	31	91694	50	2	16	2	0.07	Tax1-binding protein 1 OS=Homo sapiens OX=9606 GN=TAX1BP1 PE=1 SV=2
447	1	SwissProt	COX5B_HUMAN	31	13871	3	1	1	1		Cytochrome c oxidase subunit 5B, mitochondrial OS=Homo sapiens OX=9606 GN=COX5B PE=1 SV=2
448	1	SwissProt	ATX7_HUMAN	30	96312	3	2	2	1		Ataxin-7 OS=Homo sapiens OX=9606 GN=ATXN7 PE=1 SV=1
449	1	SwissProt	IFT27_HUMAN	30	20697	22	2	2	1	0.15	Intraflagellar transport protein 27 homolog OS=Homo sapiens OX=9606 GN=IFT27 PE=1 SV=1
450	1	SwissProt	CDC37_HUMAN	30	44854	6	1	4	1	0.07	Hsp90 co-chaperone Cdc37 OS=Homo sapiens OX=9606 GN=CDC37 PE=1 SV=1
451	1	SwissProt	COTL1_HUMAN	30	16027	8	2	5	1	0.2	Coactosin-like protein OS=Homo sapiens OX=9606 GN=COTL1 PE=1 SV=3
452	1	SwissProt	LRC4C_HUMAN	30	72548	4	1	3	1		Leucine-rich repeat-containing protein 4C OS=Homo sapiens OX=9606 GN=LRRC4C PE=1 SV=1
453	1	SwissProt	S12A2_HUMAN	30	131916	11	2	4	1	0.02	Solute carrier family 12 member 2 OS=Homo sapiens OX=9606 GN=SLC12A2 PE=1 SV=1
454	1	SwissProt	BCKD_HUMAN	30	46561	27	5	4	1	0.07	[3-methyl-2-oxobutanoate dehydrogenase [lipoamide]] kinase, mitochondrial OS=Homo sapiens OX=9606 GN=BCKDK PE=1 SV=2
454	2	SwissProt	MFSD8_HUMAN	27	57958	7	5	1	1		Major facilitator superfamily domain-containing protein 8 OS=Homo sapiens OX=9606 GN=MFSD8 PE=1 SV=1
454	3	SwissProt	S3TC2_HUMAN	26	146294	12	5	6	1		SH3 domain and tetratricopeptide repeat-containing protein 2 OS=Homo sapiens OX=9606 GN=SH3TC2 PE=1 SV=2
455	1	SwissProt	EGFR_HUMAN	30	136950	5	1	4	1	0.02	Epidermal growth factor receptor OS=Homo sapiens OX=9606 GN=EGFR PE=1 SV=2
456	1	SwissProt	5NTC_HUMAN	30	65296	1	1	1	1		Cytosolic purine 5'-nucleotidase OS=Homo sapiens OX=9606 GN=NT5C2 PE=1 SV=1
457	1	SwissProt	ITA2_HUMAN	29	130226	6	1	5	1	0.02	Integrin alpha-2 OS=Homo sapiens OX=9606 GN=ITGA2 PE=1 SV=1
458	1	SwissProt	FUMH_HUMAN	29	54740	8	4	6	3	0.18	Fumarate hydratase, mitochondrial OS=Homo sapiens OX=9606 GN=FH PE=1 SV=3
459	1	SwissProt	RS7_HUMAN	29	22113	20	3	6	3	0.49	40S ribosomal protein S7 OS=Homo sapiens OX=9606 GN=RPS7 PE=1 SV=1
460	1	SwissProt	NUCL_HUMAN	29	76614	15	1	6	1	0.04	Nucleolin OS=Homo sapiens OX=9606 GN=NCL PE=1 SV=3
461	1	SwissProt	RALB_HUMAN	29	23486	20	12	3	2	0.29	Ras-related protein Ral-B OS=Homo sapiens OX=9606 GN=RALB PE=1 SV=1
462	1	SwissProt	RD23B_HUMAN	29	43191	6	1	4	1	0.07	UV excision repair protein RAD23 homolog B OS=Homo sapiens OX=9606 GN=RAD23B PE=1 SV=1
463	1	SwissProt	TF3C3_HUMAN	29	101851	12	5	1	1	0.06	General transcription factor 3C polypeptide 3 OS=Homo sapiens OX=9606 GN=GTF3C3 PE=1 SV=1
464	1	SwissProt	MORC3_HUMAN	29	108011	9	1	4	1	0.03	MORC family CW-type zinc finger protein 3 OS=Homo sapiens OX=9606 GN=MORC3 PE=1 SV=3
465	1	SwissProt	TBCD4_HUMAN	29	147759	56	1	7	1	0.02	TBC1 domain family member 4 OS=Homo sapiens OX=9606 GN=TBC1D4 PE=1 SV=2
466	1	SwissProt	CMBL_HUMAN	28	28306	5	2	5	2	0.23	Carboxymethylenebutenolidase homolog OS=Homo sapiens OX=9606 GN=CMBL PE=1 SV=1
467	1	SwissProt	LRCC1_HUMAN	28	120487	49	3	9	1	0.03	Leucine-rich repeat and coiled-coil domain-containing protein 1 OS=Homo sapiens OX=9606 GN=LRRCC1 PE=1 SV=2
468	1	SwissProt	CC124_HUMAN	28	25820	6	1	4	1	0.12	Coiled-coil domain-containing protein 124 OS=Homo sapiens OX=9606 GN=CCDC124 PE=1 SV=1
469	1	SwissProt	SC61B_HUMAN	28	10014	2	1	2	1	0.33	Protein transport protein Sec61 subunit beta OS=Homo sapiens OX=9606 GN=SEC61B PE=1 SV=2
470	1	SwissProt	TR64B_HUMAN	28	52490	5	2	3	1	0.06	Putative tripartite motif-containing protein 64B OS=Homo sapiens OX=9606 GN=TRIM64B PE=5 SV=3
471	1	SwissProt	NRAP_HUMAN	28	197732	27	1	12	1	0.02	Nebulin-related-anchoring protein OS=Homo sapiens OX=9606 GN=NRAP PE=1 SV=2
472	1	SwissProt	AATC_HUMAN	28	46402	9	1	7	1	0.07	Aspartate aminotransferase, cytoplasmic OS=Homo sapiens OX=9606 GN=GOT1 PE=1 SV=3
473	1	SwissProt	ACADS_HUMAN	28	44545	2	1	2	1		Short-chain specific acyl-CoA dehydrogenase, mitochondrial OS=Homo sapiens OX=9606 GN=ACADS PE=1 SV=1
474	1	SwissProt	TALDO_HUMAN	28	37654	17	1	5	1	0.08	Transaldolase OS=Homo sapiens OX=9606 GN=TALDO1 PE=1 SV=2
475	1	SwissProt	SPA12_HUMAN	28	47237	7	4	3	1	0.07	Serpin A12 OS=Homo sapiens OX=9606 GN=SERPINA12 PE=1 SV=1
476	1	SwissProt	SYWC_HUMAN	27	53408	6	2	6	2	0.12	Tryptophan--tRNA ligase, cytoplasmic OS=Homo sapiens OX=9606 GN=WARS PE=1 SV=2
477	1	SwissProt	ADHX_HUMAN	27	40388	3	1	3	1	0.08	Alcohol dehydrogenase class-3 OS=Homo sapiens OX=9606 GN=ADH5 PE=1 SV=4
478	1	SwissProt	LGUL_HUMAN	27	20948	3	1	3	1	0.15	Lactoylglutathione lyase OS=Homo sapiens OX=9606 GN=GLO1 PE=1 SV=4
479	1	SwissProt	ELMO2_HUMAN	27	82930	11	1	4	1	0.04	Engulfment and cell motility protein 2 OS=Homo sapiens OX=9606 GN=ELMO2 PE=1 SV=2
480	1	SwissProt	SMCO2_HUMAN	27	39738	8	1	4	1	0.08	Single-pass membrane and coiled-coil domain-containing protein 2 OS=Homo sapiens OX=9606 GN=SMCO2 PE=2 SV=2
481	1	SwissProt	CHRD1_HUMAN	27	38109	2	2	2	2	0.17	Cysteine and histidine-rich domain-containing protein 1 OS=Homo sapiens OX=9606 GN=CHORDC1 PE=1 SV=2
482	1	SwissProt	MACF1_HUMAN	27	842018	72	1	31	1	0	Microtubule-actin cross-linking factor 1, isoforms 1/2/3/5 OS=Homo sapiens OX=9606 GN=MACF1 PE=1 SV=4
483	1	SwissProt	SMC4_HUMAN	27	147642	13	1	9	1	0.02	Structural maintenance of chromosomes protein 4 OS=Homo sapiens OX=9606 GN=SMC4 PE=1 SV=2
484	1	SwissProt	OXSR1_HUMAN	27	58216	8	1	3	1	0.05	Serine/threonine-protein kinase OSR1 OS=Homo sapiens OX=9606 GN=OXSR1 PE=1 SV=1
485	1	SwissProt	DYH17_HUMAN	27	512022	16	1	11	1	0.01	Dynein heavy chain 17, axonemal OS=Homo sapiens OX=9606 GN=DNAH17 PE=1 SV=3
486	1	SwissProt	ALMS1_HUMAN	27	462711	60	1	14	1	0.01	Alstrom syndrome protein 1 OS=Homo sapiens OX=9606 GN=ALMS1 PE=1 SV=4
487	1	SwissProt	CE152_HUMAN	27	197435	30	1	15	1	0.02	Centrosomal protein of 152 kDa OS=Homo sapiens OX=9606 GN=CEP152 PE=1 SV=4
488	1	SwissProt	MYO1B_HUMAN	27	132730	14	2	11	2	0.05	Unconventional myosin-Ib OS=Homo sapiens OX=9606 GN=MYO1B PE=1 SV=3
489	1	SwissProt	LRRF1_HUMAN	27	89705	4	1	4	1	0.03	Leucine-rich repeat flightless-interacting protein 1 OS=Homo sapiens OX=9606 GN=LRRFIP1 PE=1 SV=2
490	1	SwissProt	TXD17_HUMAN	27	14162	2	1	2	1	0.23	Thioredoxin domain-containing protein 17 OS=Homo sapiens OX=9606 GN=TXNDC17 PE=1 SV=1
491	1	SwissProt	ML12A_HUMAN	27	19827	4	1	2	1	0.16	Myosin regulatory light chain 12A OS=Homo sapiens OX=9606 GN=MYL12A PE=1 SV=2
492	1	SwissProt	EIF3D_HUMAN	27	64438	10	2	3	1	0.05	Eukaryotic translation initiation factor 3 subunit D OS=Homo sapiens OX=9606 GN=EIF3D PE=1 SV=1
493	1	SwissProt	UBE2N_HUMAN	27	17173	1	1	1	1	0.19	Ubiquitin-conjugating enzyme E2 N OS=Homo sapiens OX=9606 GN=UBE2N PE=1 SV=1
494	1	SwissProt	SFXN2_HUMAN	26	36438	8	1	4	1	0.09	Sideroflexin-2 OS=Homo sapiens OX=9606 GN=SFXN2 PE=1 SV=2
495	1	SwissProt	CPSF6_HUMAN	26	59311	4	1	2	1	0.05	Cleavage and polyadenylation specificity factor subunit 6 OS=Homo sapiens OX=9606 GN=CPSF6 PE=1 SV=2
496	1	SwissProt	KINH_HUMAN	26	110215	13	2	11	2	0.06	Kinesin-1 heavy chain OS=Homo sapiens OX=9606 GN=KIF5B PE=1 SV=1
497	1	SwissProt	RB27B_HUMAN	26	24776	4	1	3	1	0.13	Ras-related protein Rab-27B OS=Homo sapiens OX=9606 GN=RAB27B PE=1 SV=4
498	1	SwissProt	LPPRC_HUMAN	26	158771	11	1	7	1	0.02	Leucine-rich PPR motif-containing protein, mitochondrial OS=Homo sapiens OX=9606 GN=LRPPRC PE=1 SV=3
499	1	SwissProt	STAT3_HUMAN	25	88655	6	1	3	1	0.03	Signal transducer and activator of transcription 3 OS=Homo sapiens OX=9606 GN=STAT3 PE=1 SV=2
500	1	SwissProt	RCN1_HUMAN	25	38866	1	1	1	1	0.08	Reticulocalbin-1 OS=Homo sapiens OX=9606 GN=RCN1 PE=1 SV=1
501	1	SwissProt	GGCT_HUMAN	25	21178	2	1	2	1	0.15	Gamma-glutamylcyclotransferase OS=Homo sapiens OX=9606 GN=GGCT PE=1 SV=1
502	1	SwissProt	K0556_HUMAN	25	181726	4	1	3	1	0.02	Protein KIAA0556 OS=Homo sapiens OX=9606 GN=KIAA0556 PE=1 SV=4
503	1	SwissProt	CCNG1_HUMAN	25	34558	52	4	1	1	0.09	Cyclin-G1 OS=Homo sapiens OX=9606 GN=CCNG1 PE=1 SV=2
504	1	SwissProt	RPTOR_HUMAN	25	150322	7	1	5	1	0.02	Regulatory-associated protein of mTOR OS=Homo sapiens OX=9606 GN=RPTOR PE=1 SV=1
505	1	SwissProt	EIF3I_HUMAN	25	36801	13	2	4	2	0.18	Eukaryotic translation initiation factor 3 subunit I OS=Homo sapiens OX=9606 GN=EIF3I PE=1 SV=1
506	1	SwissProt	XPO1_HUMAN	25	124226	12	1	6	1	0.02	Exportin-1 OS=Homo sapiens OX=9606 GN=XPO1 PE=1 SV=1
507	1	SwissProt	PELI2_HUMAN	25	47142	11	1	1	1		E3 ubiquitin-protein ligase pellino homolog 2 OS=Homo sapiens OX=9606 GN=PELI2 PE=1 SV=1
508	1	SwissProt	TSYL6_HUMAN	25	46075	103	1	2	1	0.07	Testis-specific Y-encoded-like protein 6 OS=Homo sapiens OX=9606 GN=TSPYL6 PE=1 SV=1
509	1	SwissProt	NMT1_HUMAN	25	57046	1	1	1	1	0.05	Glycylpeptide N-tetradecanoyltransferase 1 OS=Homo sapiens OX=9606 GN=NMT1 PE=1 SV=2
510	1	SwissProt	RS5_HUMAN	25	23000	11	1	6	1	0.14	40S ribosomal protein S5 OS=Homo sapiens OX=9606 GN=RPS5 PE=1 SV=4
511	1	SwissProt	SAR1A_HUMAN	25	22445	3	1	3	1	0.14	GTP-binding protein SAR1a OS=Homo sapiens OX=9606 GN=SAR1A PE=1 SV=1
512	1	SwissProt	COPG2_HUMAN	25	98479	34	3	5	1	0.03	Coatomer subunit gamma-2 OS=Homo sapiens OX=9606 GN=COPG2 PE=1 SV=1
513	1	SwissProt	ARPC2_HUMAN	25	34403	3	1	3	1	0.09	Actin-related protein 2/3 complex subunit 2 OS=Homo sapiens OX=9606 GN=ARPC2 PE=1 SV=1
514	1	SwissProt	PFD2_HUMAN	25	16684	7	1	5	1	0.19	Prefoldin subunit 2 OS=Homo sapiens OX=9606 GN=PFDN2 PE=1 SV=1
515	1	SwissProt	KLD8A_HUMAN	25	39156	43	2	1	1	0.08	Kelch domain-containing protein 8A OS=Homo sapiens OX=9606 GN=KLHDC8A PE=2 SV=2
