# Supplementary material for: Dysregulation of the progranulin-driven autophagy-lysosomal pathway mediates secretion of the nuclear protein TDP-43
Source: J Biol Chem. 2023 Sep 20;299(11):105272. doi: 10.1016/j.jbc.2023.105272 (PMC10641265; doi:10.1016/j.jbc.2023.105272)
Supplement: Dataset S5 [file mmc7.xlsx]

## Sheet: シート1
___data_20230124_F006426_dat_rf_reportbuilder
Search title	tahira-230111-Baf110000_Node:4
Database	SwissProt 2019_02
Taxonomy	Homo sapiens (human) (20,418 sequences)
Timestamp	24 Jan 2023 at 07:54:02 GMT
Type of search	MS/MS Ion Search
Quantitation	None
Enzyme	Trypsin
Fixed modifications	Methylthio (C)
Variable modifications	Deamidated (NQ),Gln->pyro-Glu (N-term Q),Oxidation (M)
Mass values	Monoisotopic
Protein mass	Unrestricted
Peptide mass tolerance	10 ppm
Fragment mass tolerance	0.05 Da
Max missed cleavages	3
Instrument type	Default
Number of queries	99623
Significance threshold p<	0.05
Max. number of families	AUTO
Ions score or expect cut-off	0
Preferred taxonomy	All entries
Family	Member	Database	Accession	Score	Mass	Num. of matches	Num. of significant matches	Num. of sequences	Num. of significant sequences	emPAI	Description
1	1	SwissProt	ALBU_HUMAN	6993	70931	462	323	10	8	0.41	Serum albumin OS=Homo sapiens OX=9606 GN=ALB PE=1 SV=2
2	1	SwissProt	FETUA_HUMAN	6370	39960	265	217	4	4	0.35	Alpha-2-HS-glycoprotein OS=Homo sapiens OX=9606 GN=AHSG PE=1 SV=2
3	1	SwissProt	ACTB_HUMAN	3578	41986	228	168	25	20	4.18	Actin, cytoplasmic 1 OS=Homo sapiens OX=9606 GN=ACTB PE=1 SV=1
3	2	SwissProt	ACTA_HUMAN	3095	42304	196	146	18	15	2.34	Actin, aortic smooth muscle OS=Homo sapiens OX=9606 GN=ACTA2 PE=1 SV=1
4	1	SwissProt	A2MG_HUMAN	3350	164338	200	153	9	8	0.2	Alpha-2-macroglobulin OS=Homo sapiens OX=9606 GN=A2M PE=1 SV=3
5	1	SwissProt	4F2_HUMAN	2450	68136	126	95	26	21	1.54	4F2 cell-surface antigen heavy chain OS=Homo sapiens OX=9606 GN=SLC3A2 PE=1 SV=3
6	1	SwissProt	TFR1_HUMAN	1500	85186	93	63	28	20	1.19	Transferrin receptor protein 1 OS=Homo sapiens OX=9606 GN=TFRC PE=1 SV=2
7	1	SwissProt	K1C10_HUMAN	1495	58976	86	67	17	16	1.51	Keratin, type I cytoskeletal 10 OS=Homo sapiens OX=9606 GN=KRT10 PE=1 SV=6
7	2	SwissProt	K1C9_HUMAN	869	62211	51	35	14	10	0.79	Keratin, type I cytoskeletal 9 OS=Homo sapiens OX=9606 GN=KRT9 PE=1 SV=3
7	3	SwissProt	K1C14_HUMAN	630	51805	37	30	9	6	0.5	Keratin, type I cytoskeletal 14 OS=Homo sapiens OX=9606 GN=KRT14 PE=1 SV=4
7	4	SwissProt	K1C26_HUMAN	86	52476	4	4	2	2	0.19	Keratin, type I cytoskeletal 26 OS=Homo sapiens OX=9606 GN=KRT26 PE=1 SV=2
8	1	SwissProt	HSP7C_HUMAN	1350	71038	106	67	29	21	1.44	Heat shock cognate 71 kDa protein OS=Homo sapiens OX=9606 GN=HSPA8 PE=1 SV=1
8	2	SwissProt	HS71A_HUMAN	1100	70239	71	46	23	17	1.08	Heat shock 70 kDa protein 1A OS=Homo sapiens OX=9606 GN=HSPA1A PE=1 SV=1
8	3	SwissProt	HS71L_HUMAN	698	70653	49	29	18	10	0.53	Heat shock 70 kDa protein 1-like OS=Homo sapiens OX=9606 GN=HSPA1L PE=1 SV=2
8	4	SwissProt	HSP76_HUMAN	695	71352	47	30	10	6	0.29	Heat shock 70 kDa protein 6 OS=Homo sapiens OX=9606 GN=HSPA6 PE=1 SV=2
8	5	SwissProt	BIP_HUMAN	489	72380	31	22	10	7	0.34	Endoplasmic reticulum chaperone BiP OS=Homo sapiens OX=9606 GN=HSPA5 PE=1 SV=2
9	1	SwissProt	RS27A_HUMAN	1289	18229	163	94	12	9	3.27	Ubiquitin-40S ribosomal protein S27a OS=Homo sapiens OX=9606 GN=RPS27A PE=1 SV=2
10	1	SwissProt	K2C1_HUMAN	1270	66137	92	64	26	22	1.73	Keratin, type II cytoskeletal 1 OS=Homo sapiens OX=9606 GN=KRT1 PE=1 SV=6
10	2	SwissProt	K22E_HUMAN	506	65623	50	17	13	9	0.51	Keratin, type II cytoskeletal 2 epidermal OS=Homo sapiens OX=9606 GN=KRT2 PE=1 SV=2
10	3	SwissProt	K2C5_HUMAN	62	62524	15	3	7	2	0.1	Keratin, type II cytoskeletal 5 OS=Homo sapiens OX=9606 GN=KRT5 PE=1 SV=3
11	1	SwissProt	AT1A1_HUMAN	1101	113882	92	56	26	23	1	Sodium/potassium-transporting ATPase subunit alpha-1 OS=Homo sapiens OX=9606 GN=ATP1A1 PE=1 SV=1
12	1	SwissProt	NAR4_HUMAN	977	36130	139	100	1	1		Ecto-ADP-ribosyltransferase 4 OS=Homo sapiens OX=9606 GN=ART4 PE=2 SV=2
13	1	SwissProt	BASI_HUMAN	705	42496	42	33	8	8	0.89	Basigin OS=Homo sapiens OX=9606 GN=BSG PE=1 SV=2
14	1	SwissProt	HBA_HUMAN	679	15294	64	44	6	5	2.13	Hemoglobin subunit alpha OS=Homo sapiens OX=9606 GN=HBA1 PE=1 SV=2
15	1	SwissProt	LAT1_HUMAN	675	55526	34	22	5	4	0.24	Large neutral amino acids transporter small subunit 1 OS=Homo sapiens OX=9606 GN=SLC7A5 PE=1 SV=2
16	1	SwissProt	ITB1_HUMAN	507	91024	44	24	12	7	0.31	Integrin beta-1 OS=Homo sapiens OX=9606 GN=ITGB1 PE=1 SV=2
16	2	SwissProt	ITB3_HUMAN	114	89576	10	5	5	2	0.11	Integrin beta-3 OS=Homo sapiens OX=9606 GN=ITGB3 PE=1 SV=2
17	1	SwissProt	SQSTM_HUMAN	506	48301	36	27	8	6	0.45	Sequestosome-1 OS=Homo sapiens OX=9606 GN=SQSTM1 PE=1 SV=1
18	1	SwissProt	FINC_HUMAN	454	265357	44	34	14	13	0.16	Fibronectin OS=Homo sapiens OX=9606 GN=FN1 PE=1 SV=4
19	1	SwissProt	TSP1_HUMAN	444	132519	35	23	12	9	0.23	Thrombospondin-1 OS=Homo sapiens OX=9606 GN=THBS1 PE=1 SV=2
20	1	SwissProt	STOM_HUMAN	440	31849	24	18	10	8	1.32	Erythrocyte band 7 integral membrane protein OS=Homo sapiens OX=9606 GN=STOM PE=1 SV=3
21	1	SwissProt	VTDB_HUMAN	423	54171	29	21	9	5	0.32	Vitamin D-binding protein OS=Homo sapiens OX=9606 GN=GC PE=1 SV=2
22	1	SwissProt	DAF_HUMAN	410	42201	45	31	8	6	0.53	Complement decay-accelerating factor OS=Homo sapiens OX=9606 GN=CD55 PE=1 SV=4
23	1	SwissProt	ANXA2_HUMAN	388	38764	23	14	8	5	0.47	Annexin A2 OS=Homo sapiens OX=9606 GN=ANXA2 PE=1 SV=2
24	1	SwissProt	FRIH_HUMAN	379	21350	29	20	8	5	1.3	Ferritin heavy chain OS=Homo sapiens OX=9606 GN=FTH1 PE=1 SV=2
25	1	SwissProt	BASP1_HUMAN	371	22680	22	16	9	9	2.24	Brain acid soluble protein 1 OS=Homo sapiens OX=9606 GN=BASP1 PE=1 SV=2
26	1	SwissProt	RAP1B_HUMAN	367	20996	14	9	6	4	0.76	Ras-related protein Rap-1b OS=Homo sapiens OX=9606 GN=RAP1B PE=1 SV=1
27	1	SwissProt	IGL1_HUMAN	364	23046	21	20	2	1	0.14	Immunoglobulin lambda-1 light chain OS=Homo sapiens OX=9606 PE=1 SV=1
28	1	SwissProt	ITIH2_HUMAN	322	106765	22	10	7	4	0.12	Inter-alpha-trypsin inhibitor heavy chain H2 OS=Homo sapiens OX=9606 GN=ITIH2 PE=1 SV=2
29	1	SwissProt	HS90B_HUMAN	320	83488	23	15	11	9	0.39	Heat shock protein HSP 90-beta OS=Homo sapiens OX=9606 GN=HSP90AB1 PE=1 SV=4
29	2	SwissProt	HS90A_HUMAN	210	84929	27	10	12	6	0.24	Heat shock protein HSP 90-alpha OS=Homo sapiens OX=9606 GN=HSP90AA1 PE=1 SV=5
30	1	SwissProt	TRFL_HUMAN	311	79650	19	12	4	3	0.12	Lactotransferrin OS=Homo sapiens OX=9606 GN=LTF PE=1 SV=6
31	1	SwissProt	FETA_HUMAN	287	70105	37	21	6	4	0.19	Alpha-fetoprotein OS=Homo sapiens OX=9606 GN=AFP PE=1 SV=1
32	1	SwissProt	TBB5_HUMAN	283	50007	21	15	7	6	0.43	Tubulin beta chain OS=Homo sapiens OX=9606 GN=TUBB PE=1 SV=2
32	2	SwissProt	TBB4B_HUMAN	265	50167	18	14	6	5	0.35	Tubulin beta-4B chain OS=Homo sapiens OX=9606 GN=TUBB4B PE=1 SV=1
32	3	SwissProt	TBB1_HUMAN	166	50754	12	9	3	3	0.19	Tubulin beta-1 chain OS=Homo sapiens OX=9606 GN=TUBB1 PE=1 SV=1
33	1	SwissProt	MUC18_HUMAN	283	72344	17	10	9	6	0.28	Cell surface glycoprotein MUC18 OS=Homo sapiens OX=9606 GN=MCAM PE=1 SV=2
34	1	SwissProt	G3P_HUMAN	276	36168	39	27	8	7	0.94	Glyceraldehyde-3-phosphate dehydrogenase OS=Homo sapiens OX=9606 GN=GAPDH PE=1 SV=3
35	1	SwissProt	1C03_HUMAN	274	41157	13	8	6	4	0.44	HLA class I histocompatibility antigen, Cw-3 alpha chain OS=Homo sapiens OX=9606 GN=HLA-C PE=1 SV=2
35	2	SwissProt	1A68_HUMAN	244	41113	18	11	11	7	0.79	HLA class I histocompatibility antigen, A-68 alpha chain OS=Homo sapiens OX=9606 GN=HLA-A PE=1 SV=4
36	1	SwissProt	L1CAM_HUMAN	257	140697	27	16	17	9	0.21	Neural cell adhesion molecule L1 OS=Homo sapiens OX=9606 GN=L1CAM PE=1 SV=2
37	1	SwissProt	EF1A1_HUMAN	233	50385	18	14	7	5	0.35	Elongation factor 1-alpha 1 OS=Homo sapiens OX=9606 GN=EEF1A1 PE=1 SV=1
38	1	SwissProt	CO9_HUMAN	226	64328	12	8	4	2	0.1	Complement component C9 OS=Homo sapiens OX=9606 GN=C9 PE=1 SV=2
39	1	SwissProt	S38A2_HUMAN	217	56265	12	7	4	3	0.17	Sodium-coupled neutral amino acid transporter 2 OS=Homo sapiens OX=9606 GN=SLC38A2 PE=1 SV=2
40	1	SwissProt	LG3BP_HUMAN	215	66025	29	14	11	8	0.44	Galectin-3-binding protein OS=Homo sapiens OX=9606 GN=LGALS3BP PE=1 SV=1
41	1	SwissProt	CLH1_HUMAN	202	192918	36	10	16	6	0.1	Clathrin heavy chain 1 OS=Homo sapiens OX=9606 GN=CLTC PE=1 SV=5
42	1	SwissProt	H4_HUMAN	201	11360	15	15	5	5	2.55	Histone H4 OS=Homo sapiens OX=9606 GN=HIST1H4A PE=1 SV=2
43	1	SwissProt	HBB_HUMAN	197	16080	16	12	2	1	0.2	Hemoglobin subunit beta OS=Homo sapiens OX=9606 GN=HBB PE=1 SV=2
44	1	SwissProt	ANT3_HUMAN	194	52937	10	7	3	2	0.12	Antithrombin-III OS=Homo sapiens OX=9606 GN=SERPINC1 PE=1 SV=1
45	1	SwissProt	CO3_HUMAN	187	188272	36	11	12	5	0.08	Complement C3 OS=Homo sapiens OX=9606 GN=C3 PE=1 SV=2
46	1	SwissProt	COF1_HUMAN	184	18675	20	11	6	5	1.57	Cofilin-1 OS=Homo sapiens OX=9606 GN=CFL1 PE=1 SV=3
46	2	SwissProt	COF2_HUMAN	129	18817	12	8	6	4	1.18	Cofilin-2 OS=Homo sapiens OX=9606 GN=CFL2 PE=1 SV=1
47	1	SwissProt	H2BFS_HUMAN	179	13936	12	8	5	4	1.29	Histone H2B type F-S OS=Homo sapiens OX=9606 GN=H2BFS PE=1 SV=2
48	1	SwissProt	NGRN_HUMAN	175	32480	49	15	4	1	0.1	Neugrin OS=Homo sapiens OX=9606 GN=NGRN PE=1 SV=2
49	1	SwissProt	TBA1B_HUMAN	173	50671	22	12	9	6	0.43	Tubulin alpha-1B chain OS=Homo sapiens OX=9606 GN=TUBA1B PE=1 SV=1
49	2	SwissProt	TBA4A_HUMAN	82	50490	17	8	9	4	0.27	Tubulin alpha-4A chain OS=Homo sapiens OX=9606 GN=TUBA4A PE=1 SV=1
50	1	SwissProt	THRB_HUMAN	169	71188	8	5	3	1	0.04	Prothrombin OS=Homo sapiens OX=9606 GN=F2 PE=1 SV=2
51	1	SwissProt	TDRD6_HUMAN	165	239172	32	17	8	1	0.01	Tudor domain-containing protein 6 OS=Homo sapiens OX=9606 GN=TDRD6 PE=2 SV=2
52	1	SwissProt	FLNA_HUMAN	164	282771	17	9	12	7	0.08	Filamin-A OS=Homo sapiens OX=9606 GN=FLNA PE=1 SV=4
53	1	SwissProt	KIF4A_HUMAN	156	141081	69	16	12	1	0.02	Chromosome-associated kinesin KIF4A OS=Homo sapiens OX=9606 GN=KIF4A PE=1 SV=3
54	1	SwissProt	TAXB1_HUMAN	154	91694	55	6	16	6	0.22	Tax1-binding protein 1 OS=Homo sapiens OX=9606 GN=TAX1BP1 PE=1 SV=2
55	1	SwissProt	MOES_HUMAN	151	67870	26	10	18	9	0.56	Moesin OS=Homo sapiens OX=9606 GN=MSN PE=1 SV=3
55	2	SwissProt	EZRI_HUMAN	75	69462	30	6	16	5	0.24	Ezrin OS=Homo sapiens OX=9606 GN=EZR PE=1 SV=4
55	3	SwissProt	RADI_HUMAN	60	68613	23	4	12	4	0.19	Radixin OS=Homo sapiens OX=9606 GN=RDX PE=1 SV=1
56	1	SwissProt	PLMN_HUMAN	149	92718	6	5	2	1	0.03	Plasminogen OS=Homo sapiens OX=9606 GN=PLG PE=1 SV=2
57	1	SwissProt	1433Z_HUMAN	149	27866	128	5	6	3	0.38	14-3-3 protein zeta/delta OS=Homo sapiens OX=9606 GN=YWHAZ PE=1 SV=1
57	2	SwissProt	1433B_HUMAN	52	28157	124	3	5	3	0.37	14-3-3 protein beta/alpha OS=Homo sapiens OX=9606 GN=YWHAB PE=1 SV=3
57	3	SwissProt	1433G_HUMAN	51	28423	121	3	4	3	0.37	14-3-3 protein gamma OS=Homo sapiens OX=9606 GN=YWHAG PE=1 SV=2
58	1	SwissProt	FPRP_HUMAN	149	99276	20	13	11	6	0.24	Prostaglandin F2 receptor negative regulator OS=Homo sapiens OX=9606 GN=PTGFRN PE=1 SV=2
59	1	SwissProt	AAAT_HUMAN	147	56930	15	8	6	3	0.17	Neutral amino acid transporter B(0) OS=Homo sapiens OX=9606 GN=SLC1A5 PE=1 SV=2
60	1	SwissProt	TPIS_HUMAN	139	31002	7	6	4	4	0.47	Triosephosphate isomerase OS=Homo sapiens OX=9606 GN=TPI1 PE=1 SV=3
61	1	SwissProt	CDC42_HUMAN	139	21521	5	5	3	3	0.51	Cell division control protein 42 homolog OS=Homo sapiens OX=9606 GN=CDC42 PE=1 SV=2
61	2	SwissProt	RAC1_HUMAN	89	21758	13	7	6	4	0.72	Ras-related C3 botulinum toxin substrate 1 OS=Homo sapiens OX=9606 GN=RAC1 PE=1 SV=1
61	3	SwissProt	RHOG_HUMAN	21	21663	3	2	3	2	0.31	Rho-related GTP-binding protein RhoG OS=Homo sapiens OX=9606 GN=RHOG PE=1 SV=1
62	1	SwissProt	SYTL4_HUMAN	138	76482	25	13	3	2	0.08	Synaptotagmin-like protein 4 OS=Homo sapiens OX=9606 GN=SYTL4 PE=1 SV=2
62	2	SwissProt	UACA_HUMAN	49	163324	111	13	16	2	0.04	Uveal autoantigen with coiled-coil domains and ankyrin repeats OS=Homo sapiens OX=9606 GN=UACA PE=1 SV=2
63	1	SwissProt	PDC6I_HUMAN	136	96469	57	8	14	5	0.17	Programmed cell death 6-interacting protein OS=Homo sapiens OX=9606 GN=PDCD6IP PE=1 SV=1
64	1	SwissProt	RAB5C_HUMAN	134	23652	10	8	4	4	0.65	Ras-related protein Rab-5C OS=Homo sapiens OX=9606 GN=RAB5C PE=1 SV=2
64	2	SwissProt	RAB5A_HUMAN	44	23828	5	2	4	2	0.28	Ras-related protein Rab-5A OS=Homo sapiens OX=9606 GN=RAB5A PE=1 SV=2
65	1	SwissProt	CD44_HUMAN	134	81901	19	8	8	5	0.2	CD44 antigen OS=Homo sapiens OX=9606 GN=CD44 PE=1 SV=3
66	1	SwissProt	SAHH_HUMAN	132	48145	7	5	4	3	0.21	Adenosylhomocysteinase OS=Homo sapiens OX=9606 GN=AHCY PE=1 SV=4
67	1	SwissProt	A2AP_HUMAN	131	54807	13	3	3	1	0.06	Alpha-2-antiplasmin OS=Homo sapiens OX=9606 GN=SERPINF2 PE=1 SV=3
68	1	SwissProt	ANTR1_HUMAN	129	63301	14	7	8	4	0.21	Anthrax toxin receptor 1 OS=Homo sapiens OX=9606 GN=ANTXR1 PE=1 SV=2
69	1	SwissProt	GTR1_HUMAN	124	54324	7	4	4	1	0.06	Solute carrier family 2, facilitated glucose transporter member 1 OS=Homo sapiens OX=9606 GN=SLC2A1 PE=1 SV=2
70	1	SwissProt	RAB8A_HUMAN	121	23791	33	7	9	4	0.65	Ras-related protein Rab-8A OS=Homo sapiens OX=9606 GN=RAB8A PE=1 SV=1
70	2	SwissProt	RAB14_HUMAN	91	24066	13	4	6	2	0.28	Ras-related protein Rab-14 OS=Homo sapiens OX=9606 GN=RAB14 PE=1 SV=4
70	3	SwissProt	RAB1A_HUMAN	90	22847	12	7	6	4	0.68	Ras-related protein Rab-1A OS=Homo sapiens OX=9606 GN=RAB1A PE=1 SV=3
70	4	SwissProt	RAB35_HUMAN	87	23241	10	6	4	3	0.47	Ras-related protein Rab-35 OS=Homo sapiens OX=9606 GN=RAB35 PE=1 SV=1
70	5	SwissProt	RAB13_HUMAN	78	22944	8	4	5	3	0.47	Ras-related protein Rab-13 OS=Homo sapiens OX=9606 GN=RAB13 PE=1 SV=1
71	1	SwissProt	ICAM1_HUMAN	120	58433	13	6	10	4	0.23	Intercellular adhesion molecule 1 OS=Homo sapiens OX=9606 GN=ICAM1 PE=1 SV=2
72	1	SwissProt	NCOA4_HUMAN	119	70693	8	4	6	2	0.09	Nuclear receptor coactivator 4 OS=Homo sapiens OX=9606 GN=NCOA4 PE=1 SV=1
73	1	SwissProt	LDHA_HUMAN	111	36895	15	7	9	4	0.38	L-lactate dehydrogenase A chain OS=Homo sapiens OX=9606 GN=LDHA PE=1 SV=2
73	2	SwissProt	LDHB_HUMAN	110	36845	9	4	5	2	0.18	L-lactate dehydrogenase B chain OS=Homo sapiens OX=9606 GN=LDHB PE=1 SV=2
74	1	SwissProt	FKB1A_HUMAN	110	11989	4	4	1	1	0.27	Peptidyl-prolyl cis-trans isomerase FKBP1A OS=Homo sapiens OX=9606 GN=FKBP1A PE=1 SV=2
75	1	SwissProt	KPYM_HUMAN	108	58360	11	9	6	5	0.29	Pyruvate kinase PKM OS=Homo sapiens OX=9606 GN=PKM PE=1 SV=4
76	1	SwissProt	HMCN1_HUMAN	108	621279	166	8	4	1	0	Hemicentin-1 OS=Homo sapiens OX=9606 GN=HMCN1 PE=1 SV=2
77	1	SwissProt	AT1B1_HUMAN	107	35361	9	5	4	2	0.18	Sodium/potassium-transporting ATPase subunit beta-1 OS=Homo sapiens OX=9606 GN=ATP1B1 PE=1 SV=1
78	1	SwissProt	PPIA_HUMAN	107	18185	13	5	7	4	0.91	Peptidyl-prolyl cis-trans isomerase A OS=Homo sapiens OX=9606 GN=PPIA PE=1 SV=2
79	1	SwissProt	PLAK_HUMAN	103	82291	9	3	8	3	0.12	Junction plakoglobin OS=Homo sapiens OX=9606 GN=JUP PE=1 SV=3
80	1	SwissProt	SPP24_HUMAN	102	24552	4	3	2	1	0.13	Secreted phosphoprotein 24 OS=Homo sapiens OX=9606 GN=SPP2 PE=1 SV=1
81	1	SwissProt	VAT1_HUMAN	102	42077	46	22	3	1	0.15	Synaptic vesicle membrane protein VAT-1 homolog OS=Homo sapiens OX=9606 GN=VAT1 PE=1 SV=2
82	1	SwissProt	RGPA2_HUMAN	100	212614	40	7	8	1	0.01	Ral GTPase-activating protein subunit alpha-2 OS=Homo sapiens OX=9606 GN=RALGAPA2 PE=1 SV=2
83	1	SwissProt	HSPB1_HUMAN	92	22814	12	5	7	4	0.68	Heat shock protein beta-1 OS=Homo sapiens OX=9606 GN=HSPB1 PE=1 SV=2
84	1	SwissProt	ARRC_HUMAN	92	43119	6	5	2	1		Arrestin-C OS=Homo sapiens OX=9606 GN=ARR3 PE=1 SV=2
85	1	SwissProt	RB11B_HUMAN	92	24565	14	8	6	4	0.62	Ras-related protein Rab-11B OS=Homo sapiens OX=9606 GN=RAB11B PE=1 SV=4
86	1	SwissProt	CPNE8_HUMAN	90	63528	11	7	8	5	0.27	Copine-8 OS=Homo sapiens OX=9606 GN=CPNE8 PE=1 SV=2
87	1	SwissProt	GELS_HUMAN	89	85966	14	4	8	3	0.11	Gelsolin OS=Homo sapiens OX=9606 GN=GSN PE=1 SV=1
88	1	SwissProt	CXCR4_HUMAN	89	40134	6	3	4	3	0.25	C-X-C chemokine receptor type 4 OS=Homo sapiens OX=9606 GN=CXCR4 PE=1 SV=1
89	1	SwissProt	H2A1B_HUMAN	87	14127	9	4	3	2	0.51	Histone H2A type 1-B/E OS=Homo sapiens OX=9606 GN=HIST1H2AB PE=1 SV=2
90	1	SwissProt	FIBB_HUMAN	88	56444	7	4	4	2	0.11	Fibrinogen beta chain OS=Homo sapiens OX=9606 GN=FGB PE=1 SV=2
91	1	SwissProt	VTNC_HUMAN	87	54915	9	6	1	1	0.06	Vitronectin OS=Homo sapiens OX=9606 GN=VTN PE=1 SV=1
92	1	SwissProt	PREX1_HUMAN	86	188246	57	17	7	1	0.02	Phosphatidylinositol 3,4,5-trisphosphate-dependent Rac exchanger 1 protein OS=Homo sapiens OX=9606 GN=PREX1 PE=1 SV=3
93	1	SwissProt	APOE_HUMAN	85	36224	6	5	3	2	0.18	Apolipoprotein E OS=Homo sapiens OX=9606 GN=APOE PE=1 SV=1
94	1	SwissProt	PRDX1_HUMAN	84	22280	11	5	4	3	0.49	Peroxiredoxin-1 OS=Homo sapiens OX=9606 GN=PRDX1 PE=1 SV=1
95	1	SwissProt	GNAI2_HUMAN	83	40885	4	4	2	2	0.16	Guanine nucleotide-binding protein G(i) subunit alpha-2 OS=Homo sapiens OX=9606 GN=GNAI2 PE=1 SV=3
95	2	SwissProt	GNAS1_HUMAN	78	111553	14	4	8	2	0.06	Guanine nucleotide-binding protein G(s) subunit alpha isoforms XLas OS=Homo sapiens OX=9606 GN=GNAS PE=1 SV=2
96	1	SwissProt	TTL10_HUMAN	80	75638	18	8	2	1	0.04	Inactive polyglycylase TTLL10 OS=Homo sapiens OX=9606 GN=TTLL10 PE=1 SV=2
97	1	SwissProt	ASPM_HUMAN	79	412483	99	14	22	1	0.01	Abnormal spindle-like microcephaly-associated protein OS=Homo sapiens OX=9606 GN=ASPM PE=1 SV=2
98	1	SwissProt	SDCB1_HUMAN	77	32562	18	8	7	2	0.32	Syntenin-1 OS=Homo sapiens OX=9606 GN=SDCBP PE=1 SV=1
99	1	SwissProt	CD9_HUMAN	76	25859	4	3	1	1	0.12	CD9 antigen OS=Homo sapiens OX=9606 GN=CD9 PE=1 SV=4
100	1	SwissProt	APOH_HUMAN	75	39330	6	2	1	1	0.08	Beta-2-glycoprotein 1 OS=Homo sapiens OX=9606 GN=APOH PE=1 SV=3
101	1	SwissProt	BST2_HUMAN	74	19986	6	2	3	2	0.34	Bone marrow stromal antigen 2 OS=Homo sapiens OX=9606 GN=BST2 PE=1 SV=1
102	1	SwissProt	CO4A_HUMAN	72	193952	23	4	13	3	0.05	Complement C4-A OS=Homo sapiens OX=9606 GN=C4A PE=1 SV=2
103	1	SwissProt	IGSF8_HUMAN	72	65499	10	7	6	5	0.26	Immunoglobulin superfamily member 8 OS=Homo sapiens OX=9606 GN=IGSF8 PE=1 SV=1
104	1	SwissProt	MCP_HUMAN	70	44546	6	5	1	1	0.07	Membrane cofactor protein OS=Homo sapiens OX=9606 GN=CD46 PE=1 SV=3
105	1	SwissProt	S39AA_HUMAN	68	94763	2	1	2	1	0.03	Zinc transporter ZIP10 OS=Homo sapiens OX=9606 GN=SLC39A10 PE=1 SV=2
106	1	SwissProt	TRFE_HUMAN	68	78853	10	6	3	2	0.08	Serotransferrin OS=Homo sapiens OX=9606 GN=TF PE=1 SV=3
107	1	SwissProt	CLUS_HUMAN	67	52921	10	3	6	2	0.12	Clusterin OS=Homo sapiens OX=9606 GN=CLU PE=1 SV=1
108	1	SwissProt	ZBT7A_HUMAN	67	62045	64	24	1	1		Zinc finger and BTB domain-containing protein 7A OS=Homo sapiens OX=9606 GN=ZBTB7A PE=1 SV=1
109	1	SwissProt	TTBK1_HUMAN	67	142926	36	10	8	1	0.02	Tau-tubulin kinase 1 OS=Homo sapiens OX=9606 GN=TTBK1 PE=1 SV=2
110	1	SwissProt	CCD47_HUMAN	66	56068	8	5	4	1	0.06	Coiled-coil domain-containing protein 47 OS=Homo sapiens OX=9606 GN=CCDC47 PE=1 SV=1
111	1	SwissProt	S39AE_HUMAN	66	54775	2	1	1	1	0.06	Zinc transporter ZIP14 OS=Homo sapiens OX=9606 GN=SLC39A14 PE=1 SV=3
112	1	SwissProt	PEDF_HUMAN	65	46421	8	2	3	2	0.14	Pigment epithelium-derived factor OS=Homo sapiens OX=9606 GN=SERPINF1 PE=1 SV=4
113	1	SwissProt	BCAM_HUMAN	65	68006	16	1	2	1	0.05	Basal cell adhesion molecule OS=Homo sapiens OX=9606 GN=BCAM PE=1 SV=2
114	1	SwissProt	CLCA_HUMAN	65	27152	4	4	2	2		Clathrin light chain A OS=Homo sapiens OX=9606 GN=CLTA PE=1 SV=1
115	1	SwissProt	MEP1A_HUMAN	64	85239	3	2	2	1	0.04	Meprin A subunit alpha OS=Homo sapiens OX=9606 GN=MEP1A PE=1 SV=2
116	1	SwissProt	PLP2_HUMAN	64	16956	4	4	1	1	0.19	Proteolipid protein 2 OS=Homo sapiens OX=9606 GN=PLP2 PE=1 SV=1
117	1	SwissProt	CO6A1_HUMAN	64	109382	10	4	6	1	0.06	Collagen alpha-1(VI) chain OS=Homo sapiens OX=9606 GN=COL6A1 PE=1 SV=3
118	1	SwissProt	NFIP2_HUMAN	64	36643	1	1	1	1	0.09	NEDD4 family-interacting protein 2 OS=Homo sapiens OX=9606 GN=NDFIP2 PE=1 SV=2
119	1	SwissProt	ITIH3_HUMAN	63	100016	8	3	5	3	0.1	Inter-alpha-trypsin inhibitor heavy chain H3 OS=Homo sapiens OX=9606 GN=ITIH3 PE=1 SV=2
120	1	SwissProt	SPT6H_HUMAN	62	199960	70	10	6	1	0.02	Transcription elongation factor SPT6 OS=Homo sapiens OX=9606 GN=SUPT6H PE=1 SV=2
121	1	SwissProt	MARCS_HUMAN	61	31674	5	4	5	4	0.46	Myristoylated alanine-rich C-kinase substrate OS=Homo sapiens OX=9606 GN=MARCKS PE=1 SV=4
122	1	SwissProt	ALDOA_HUMAN	61	39763	10	5	7	4	0.35	Fructose-bisphosphate aldolase A OS=Homo sapiens OX=9606 GN=ALDOA PE=1 SV=2
123	1	SwissProt	TAOK3_HUMAN	60	105708	23	13	4	1		Serine/threonine-protein kinase TAO3 OS=Homo sapiens OX=9606 GN=TAOK3 PE=1 SV=2
124	1	SwissProt	APOB_HUMAN	60	516387	52	6	15	3	0.02	Apolipoprotein B-100 OS=Homo sapiens OX=9606 GN=APOB PE=1 SV=2
125	1	SwissProt	LAMP1_HUMAN	60	45268	17	6	7	2	0.14	Lysosome-associated membrane glycoprotein 1 OS=Homo sapiens OX=9606 GN=LAMP1 PE=1 SV=3
126	1	SwissProt	LRP1_HUMAN	59	519498	22	3	9	3	0.02	Prolow-density lipoprotein receptor-related protein 1 OS=Homo sapiens OX=9606 GN=LRP1 PE=1 SV=2
127	1	SwissProt	GTR3_HUMAN	59	54257	5	3	3	1	0.06	Solute carrier family 2, facilitated glucose transporter member 3 OS=Homo sapiens OX=9606 GN=SLC2A3 PE=1 SV=1
128	1	SwissProt	ENOA_HUMAN	58	47415	16	6	9	4	0.29	Alpha-enolase OS=Homo sapiens OX=9606 GN=ENO1 PE=1 SV=2
129	1	SwissProt	ANR62_HUMAN	58	107437	62	17	5	1	0.03	Ankyrin repeat domain-containing protein 62 OS=Homo sapiens OX=9606 GN=ANKRD62 PE=2 SV=4
130	1	SwissProt	RL12_HUMAN	57	17946	6	3	3	1	0.18	60S ribosomal protein L12 OS=Homo sapiens OX=9606 GN=RPL12 PE=1 SV=1
131	1	SwissProt	ITA3_HUMAN	57	117504	7	4	4	3	0.08	Integrin alpha-3 OS=Homo sapiens OX=9606 GN=ITGA3 PE=1 SV=5
132	1	SwissProt	CCER2_HUMAN	57	30517	40	14	2	1	0.22	Coiled-coil domain-containing glutamate-rich protein 2 OS=Homo sapiens OX=9606 GN=CCER2 PE=2 SV=1
133	1	SwissProt	PDIA1_HUMAN	56	57403	1	1	1	1	0.05	Protein disulfide-isomerase OS=Homo sapiens OX=9606 GN=P4HB PE=1 SV=3
134	1	SwissProt	S29A1_HUMAN	56	50646	2	1	2	1	0.06	Equilibrative nucleoside transporter 1 OS=Homo sapiens OX=9606 GN=SLC29A1 PE=1 SV=3
135	1	SwissProt	BRD9_HUMAN	56	67234	14	6	2	1	0.05	Bromodomain-containing protein 9 OS=Homo sapiens OX=9606 GN=BRD9 PE=1 SV=2
136	1	SwissProt	DLG1_HUMAN	55	100623	6	1	3	1	0.03	Disks large homolog 1 OS=Homo sapiens OX=9606 GN=DLG1 PE=1 SV=2
137	1	SwissProt	MPZL1_HUMAN	55	29202	3	1	3	1	0.11	Myelin protein zero-like protein 1 OS=Homo sapiens OX=9606 GN=MPZL1 PE=1 SV=1
138	1	SwissProt	PSA1_HUMAN	55	29767	90	6	2	2	0.22	Proteasome subunit alpha type-1 OS=Homo sapiens OX=9606 GN=PSMA1 PE=1 SV=1
139	1	SwissProt	ITAV_HUMAN	55	116838	2	1	2	1	0.03	Integrin alpha-V OS=Homo sapiens OX=9606 GN=ITGAV PE=1 SV=2
140	1	SwissProt	MYO1C_HUMAN	54	122296	4	1	3	1	0.03	Unconventional myosin-Ic OS=Homo sapiens OX=9606 GN=MYO1C PE=1 SV=4
141	1	SwissProt	CBPN_HUMAN	54	52483	2	1	2	1	0.06	Carboxypeptidase N catalytic chain OS=Homo sapiens OX=9606 GN=CPN1 PE=1 SV=1
142	1	SwissProt	MRP_HUMAN	53	19563	1	1	1	1	0.16	MARCKS-related protein OS=Homo sapiens OX=9606 GN=MARCKSL1 PE=1 SV=2
143	1	SwissProt	SDC4_HUMAN	53	21628	4	2	2	2	0.31	Syndecan-4 OS=Homo sapiens OX=9606 GN=SDC4 PE=1 SV=2
144	1	SwissProt	PAIRB_HUMAN	53	44984	1	1	1	1	0.07	Plasminogen activator inhibitor 1 RNA-binding protein OS=Homo sapiens OX=9606 GN=SERBP1 PE=1 SV=2
145	1	SwissProt	CD34_HUMAN	53	41013	3	2	2	1	0.16	Hematopoietic progenitor cell antigen CD34 OS=Homo sapiens OX=9606 GN=CD34 PE=1 SV=2
146	1	SwissProt	PVR_HUMAN	53	45688	3	1	3	1	0.07	Poliovirus receptor OS=Homo sapiens OX=9606 GN=PVR PE=1 SV=2
147	1	SwissProt	CXAR_HUMAN	53	40464	8	4	5	2	0.16	Coxsackievirus and adenovirus receptor OS=Homo sapiens OX=9606 GN=CXADR PE=1 SV=1
148	1	SwissProt	FEN1_HUMAN	53	42842	1	1	1	1		Flap endonuclease 1 OS=Homo sapiens OX=9606 GN=FEN1 PE=1 SV=1
149	1	SwissProt	BDP1_HUMAN	52	295039	25	2	11	1	0.01	Transcription factor TFIIIB component B'' homolog OS=Homo sapiens OX=9606 GN=BDP1 PE=1 SV=3
150	1	SwissProt	FYN_HUMAN	52	61137	6	1	5	1	0.05	Tyrosine-protein kinase Fyn OS=Homo sapiens OX=9606 GN=FYN PE=1 SV=3
151	1	SwissProt	CDK1_HUMAN	52	34120	14	5	3	1	0.09	Cyclin-dependent kinase 1 OS=Homo sapiens OX=9606 GN=CDK1 PE=1 SV=3
152	1	SwissProt	S39A6_HUMAN	52	85361	2	1	2	1	0.04	Zinc transporter ZIP6 OS=Homo sapiens OX=9606 GN=SLC39A6 PE=1 SV=3
153	1	SwissProt	NF2L1_HUMAN	52	84928	16	5	4	1	0.04	Endoplasmic reticulum membrane sensor NFE2L1 OS=Homo sapiens OX=9606 GN=NFE2L1 PE=1 SV=1
154	1	SwissProt	EF2_HUMAN	51	96059	6	1	5	1	0.03	Elongation factor 2 OS=Homo sapiens OX=9606 GN=EEF2 PE=1 SV=4
155	1	SwissProt	UBP37_HUMAN	50	110837	14	4	5	1	0.03	Ubiquitin carboxyl-terminal hydrolase 37 OS=Homo sapiens OX=9606 GN=USP37 PE=1 SV=2
156	1	SwissProt	PGK1_HUMAN	49	44908	6	3	6	3	0.22	Phosphoglycerate kinase 1 OS=Homo sapiens OX=9606 GN=PGK1 PE=1 SV=3
157	1	SwissProt	T4S1_HUMAN	49	22445	1	1	1	1	0.14	Transmembrane 4 L6 family member 1 OS=Homo sapiens OX=9606 GN=TM4SF1 PE=1 SV=1
158	1	SwissProt	ITIH1_HUMAN	48	101694	2	1	2	1	0.03	Inter-alpha-trypsin inhibitor heavy chain H1 OS=Homo sapiens OX=9606 GN=ITIH1 PE=1 SV=3
159	1	SwissProt	KIRR3_HUMAN	48	86029	25	8	1	1	0.04	Kin of IRRE-like protein 3 OS=Homo sapiens OX=9606 GN=KIRREL3 PE=1 SV=1
160	1	SwissProt	PSB6_HUMAN	48	25525	3	2	3	2	0.26	Proteasome subunit beta type-6 OS=Homo sapiens OX=9606 GN=PSMB6 PE=1 SV=4
161	1	SwissProt	EGFR_HUMAN	48	136950	12	5	9	5	0.12	Epidermal growth factor receptor OS=Homo sapiens OX=9606 GN=EGFR PE=1 SV=2
162	1	SwissProt	PDCD6_HUMAN	47	21901	8	5	5	4	0.72	Programmed cell death protein 6 OS=Homo sapiens OX=9606 GN=PDCD6 PE=1 SV=1
163	1	SwissProt	AT2B3_HUMAN	47	135032	22	2	10	2	0.05	Plasma membrane calcium-transporting ATPase 3 OS=Homo sapiens OX=9606 GN=ATP2B3 PE=1 SV=3
164	1	SwissProt	CD97_HUMAN	47	94063	7	1	4	1	0.03	CD97 antigen OS=Homo sapiens OX=9606 GN=CD97 PE=1 SV=4
165	1	SwissProt	BI2L1_HUMAN	47	57123	7	1	4	1	0.05	Brain-specific angiogenesis inhibitor 1-associated protein 2-like protein 1 OS=Homo sapiens OX=9606 GN=BAIAP2L1 PE=1 SV=2
166	1	SwissProt	MYH9_HUMAN	47	227403	91	5	16	4	0.06	Myosin-9 OS=Homo sapiens OX=9606 GN=MYH9 PE=1 SV=4
167	1	SwissProt	PGAP3_HUMAN	46	37048	103	10	1	1		Post-GPI attachment to proteins factor 3 OS=Homo sapiens OX=9606 GN=PGAP3 PE=1 SV=2
168	1	SwissProt	TNFL9_HUMAN	46	26746	6	2	2	2	0.25	Tumor necrosis factor ligand superfamily member 9 OS=Homo sapiens OX=9606 GN=TNFSF9 PE=1 SV=1
169	1	SwissProt	GSLG1_HUMAN	45	137591	3	1	3	1	0.02	Golgi apparatus protein 1 OS=Homo sapiens OX=9606 GN=GLG1 PE=1 SV=2
170	1	SwissProt	H6ST1_HUMAN	44	48747	19	8	5	1		Heparan-sulfate 6-O-sulfotransferase 1 OS=Homo sapiens OX=9606 GN=HS6ST1 PE=1 SV=5
171	1	SwissProt	STIM2_HUMAN	44	84608	152	9	2	1	0.04	Stromal interaction molecule 2 OS=Homo sapiens OX=9606 GN=STIM2 PE=1 SV=2
172	1	SwissProt	COMP_HUMAN	44	84923	11	3	3	1	0.04	Cartilage oligomeric matrix protein OS=Homo sapiens OX=9606 GN=COMP PE=1 SV=2
173	1	SwissProt	AN30A_HUMAN	44	160115	12	3	3	1	0.02	Ankyrin repeat domain-containing protein 30A OS=Homo sapiens OX=9606 GN=ANKRD30A PE=2 SV=3
174	1	SwissProt	STX6_HUMAN	44	29204	4	2	2	1	0.11	Syntaxin-6 OS=Homo sapiens OX=9606 GN=STX6 PE=1 SV=1
175	1	SwissProt	TAGL2_HUMAN	43	22515	1	1	1	1	0.14	Transgelin-2 OS=Homo sapiens OX=9606 GN=TAGLN2 PE=1 SV=3
176	1	SwissProt	RL10A_HUMAN	43	24954	3	2	1	1	0.13	60S ribosomal protein L10a OS=Homo sapiens OX=9606 GN=RPL10A PE=1 SV=2
177	1	SwissProt	CSPG4_HUMAN	43	250934	10	2	7	2	0.02	Chondroitin sulfate proteoglycan 4 OS=Homo sapiens OX=9606 GN=CSPG4 PE=1 SV=2
178	1	SwissProt	THYG_HUMAN	43	310251	11	2	8	1	0.01	Thyroglobulin OS=Homo sapiens OX=9606 GN=TG PE=1 SV=5
179	1	SwissProt	RS28_HUMAN	43	7882	1	1	1	1	0.43	40S ribosomal protein S28 OS=Homo sapiens OX=9606 GN=RPS28 PE=1 SV=1
180	1	SwissProt	MOT4_HUMAN	42	49943	6	3	4	2	0.13	Monocarboxylate transporter 4 OS=Homo sapiens OX=9606 GN=SLC16A3 PE=1 SV=1
181	1	SwissProt	CFA57_HUMAN	42	145652	23	3	5	2	0.04	Cilia- and flagella-associated protein 57 OS=Homo sapiens OX=9606 GN=CFAP57 PE=2 SV=3
182	1	SwissProt	PCLO_HUMAN	42	561826	51	2	11	1	0.01	Protein piccolo OS=Homo sapiens OX=9606 GN=PCLO PE=1 SV=5
183	1	SwissProt	URP2_HUMAN	42	76365	2	1	2	1	0.04	Fermitin family homolog 3 OS=Homo sapiens OX=9606 GN=FERMT3 PE=1 SV=1
184	1	SwissProt	RL7_HUMAN	41	29253	14	1	4	1	0.11	60S ribosomal protein L7 OS=Homo sapiens OX=9606 GN=RPL7 PE=1 SV=1
185	1	SwissProt	SCAM3_HUMAN	41	38584	3	1	2	1	0.08	Secretory carrier-associated membrane protein 3 OS=Homo sapiens OX=9606 GN=SCAMP3 PE=1 SV=3
186	1	SwissProt	GALK1_HUMAN	41	42613	2	1	2	1		Galactokinase OS=Homo sapiens OX=9606 GN=GALK1 PE=1 SV=1
187	1	SwissProt	NBR1_HUMAN	41	108265	1	1	1	1	0.03	Next to BRCA1 gene 1 protein OS=Homo sapiens OX=9606 GN=NBR1 PE=1 SV=3
188	1	SwissProt	TLN1_HUMAN	40	271347	21	2	17	2	0.02	Talin-1 OS=Homo sapiens OX=9606 GN=TLN1 PE=1 SV=3
189	1	SwissProt	BCKD_HUMAN	40	46561	34	5	2	1	0.07	[3-methyl-2-oxobutanoate dehydrogenase [lipoamide]] kinase, mitochondrial OS=Homo sapiens OX=9606 GN=BCKDK PE=1 SV=2
189	2	SwissProt	MFSD8_HUMAN	25	57958	6	5	1	1		Major facilitator superfamily domain-containing protein 8 OS=Homo sapiens OX=9606 GN=MFSD8 PE=1 SV=1
190	1	SwissProt	CO1A1_HUMAN	40	139684	4	1	4	1	0.02	Collagen alpha-1(I) chain OS=Homo sapiens OX=9606 GN=COL1A1 PE=1 SV=5
191	1	SwissProt	FARP1_HUMAN	40	119157	9	2	7	2	0.05	FERM, ARHGEF and pleckstrin domain-containing protein 1 OS=Homo sapiens OX=9606 GN=FARP1 PE=1 SV=1
192	1	SwissProt	IGSF3_HUMAN	40	136032	87	1	2	1	0.02	Immunoglobulin superfamily member 3 OS=Homo sapiens OX=9606 GN=IGSF3 PE=2 SV=3
193	1	SwissProt	B2MG_HUMAN	40	13798	4	3	2	2	0.52	Beta-2-microglobulin OS=Homo sapiens OX=9606 GN=B2M PE=1 SV=1
194	1	SwissProt	CHIA_HUMAN	40	52789	5	1	3	1	0.06	Acidic mammalian chitinase OS=Homo sapiens OX=9606 GN=CHIA PE=1 SV=1
195	1	SwissProt	ADA10_HUMAN	39	85743	9	2	5	2	0.07	Disintegrin and metalloproteinase domain-containing protein 10 OS=Homo sapiens OX=9606 GN=ADAM10 PE=1 SV=1
196	1	SwissProt	ANXA5_HUMAN	39	35960	5	3	3	1	0.09	Annexin A5 OS=Homo sapiens OX=9606 GN=ANXA5 PE=1 SV=2
197	1	SwissProt	RLA0L_HUMAN	39	34481	3	1	3	1	0.09	60S acidic ribosomal protein P0-like OS=Homo sapiens OX=9606 GN=RPLP0P6 PE=5 SV=1
198	1	SwissProt	TR64B_HUMAN	38	52490	13	5	1	1		Putative tripartite motif-containing protein 64B OS=Homo sapiens OX=9606 GN=TRIM64B PE=5 SV=3
199	1	SwissProt	TNIP1_HUMAN	38	72050	9	2	7	2	0.09	TNFAIP3-interacting protein 1 OS=Homo sapiens OX=9606 GN=TNIP1 PE=1 SV=2
200	1	SwissProt	PSA3_HUMAN	38	28599	4	1	2	1	0.11	Proteasome subunit alpha type-3 OS=Homo sapiens OX=9606 GN=PSMA3 PE=1 SV=2
201	1	SwissProt	SCRB1_HUMAN	38	61482	5	3	3	2	0.1	Scavenger receptor class B member 1 OS=Homo sapiens OX=9606 GN=SCARB1 PE=1 SV=1
202	1	SwissProt	PKN1_HUMAN	38	104511	8	2	3	1	0.03	Serine/threonine-protein kinase N1 OS=Homo sapiens OX=9606 GN=PKN1 PE=1 SV=2
203	1	SwissProt	SPAT7_HUMAN	38	68091	23	4	3	1	0.05	Spermatogenesis-associated protein 7 OS=Homo sapiens OX=9606 GN=SPATA7 PE=1 SV=3
204	1	SwissProt	CD99_HUMAN	38	18882	1	1	1	1	0.17	CD99 antigen OS=Homo sapiens OX=9606 GN=CD99 PE=1 SV=1
205	1	SwissProt	VA0D1_HUMAN	37	40671	1	1	1	1	0.08	V-type proton ATPase subunit d 1 OS=Homo sapiens OX=9606 GN=ATP6V0D1 PE=1 SV=1
206	1	SwissProt	PTPRF_HUMAN	37	213710	9	1	4	1	0.01	Receptor-type tyrosine-protein phosphatase F OS=Homo sapiens OX=9606 GN=PTPRF PE=1 SV=2
207	1	SwissProt	CCNF_HUMAN	37	89056	4	2	2	1	0.03	Cyclin-F OS=Homo sapiens OX=9606 GN=CCNF PE=1 SV=2
208	1	SwissProt	MP2K1_HUMAN	37	43687	6	5	1	1	0.07	Dual specificity mitogen-activated protein kinase kinase 1 OS=Homo sapiens OX=9606 GN=MAP2K1 PE=1 SV=2
209	1	SwissProt	TESK1_HUMAN	37	68377	14	4	3	1	0.05	Dual specificity testis-specific protein kinase 1 OS=Homo sapiens OX=9606 GN=TESK1 PE=1 SV=2
210	1	SwissProt	TTYH3_HUMAN	37	58290	2	1	2	1	0.05	Protein tweety homolog 3 OS=Homo sapiens OX=9606 GN=TTYH3 PE=1 SV=3
211	1	SwissProt	RL18_HUMAN	37	21713	2	1	2	1	0.15	60S ribosomal protein L18 OS=Homo sapiens OX=9606 GN=RPL18 PE=1 SV=2
212	1	SwissProt	GBG12_HUMAN	36	8093	3	1	2	1	0.41	Guanine nucleotide-binding protein G(I)/G(S)/G(O) subunit gamma-12 OS=Homo sapiens OX=9606 GN=GNG12 PE=1 SV=3
213	1	SwissProt	IMB1_HUMAN	36	98166	6	2	2	1	0.03	Importin subunit beta-1 OS=Homo sapiens OX=9606 GN=KPNB1 PE=1 SV=2
214	1	SwissProt	KMT2C_HUMAN	36	546869	19	5	9	1	0.01	Histone-lysine N-methyltransferase 2C OS=Homo sapiens OX=9606 GN=KMT2C PE=1 SV=3
215	1	SwissProt	VINC_HUMAN	36	124182	18	2	13	1	0.02	Vinculin OS=Homo sapiens OX=9606 GN=VCL PE=1 SV=4
216	1	SwissProt	PSA7_HUMAN	36	28008	6	1	2	1	0.11	Proteasome subunit alpha type-7 OS=Homo sapiens OX=9606 GN=PSMA7 PE=1 SV=1
217	1	SwissProt	HAUS4_HUMAN	36	42741	37	6	2	1	0.07	HAUS augmin-like complex subunit 4 OS=Homo sapiens OX=9606 GN=HAUS4 PE=1 SV=1
218	1	SwissProt	EPHA2_HUMAN	36	109392	36	1	7	1	0.03	Ephrin type-A receptor 2 OS=Homo sapiens OX=9606 GN=EPHA2 PE=1 SV=2
219	1	SwissProt	AT1B3_HUMAN	35	31768	6	3	4	2	0.21	Sodium/potassium-transporting ATPase subunit beta-3 OS=Homo sapiens OX=9606 GN=ATP1B3 PE=1 SV=1
220	1	SwissProt	RAB7A_HUMAN	35	23705	5	2	3	1	0.13	Ras-related protein Rab-7a OS=Homo sapiens OX=9606 GN=RAB7A PE=1 SV=1
221	1	SwissProt	ITM2B_HUMAN	35	30732	3	1	3	1	0.1	Integral membrane protein 2B OS=Homo sapiens OX=9606 GN=ITM2B PE=1 SV=1
222	1	SwissProt	ZPR1_HUMAN	35	51353	171	14	2	1		Zinc finger protein ZPR1 OS=Homo sapiens OX=9606 GN=ZPR1 PE=1 SV=1
223	1	SwissProt	CE350_HUMAN	35	352003	136	5	19	1	0.01	Centrosome-associated protein 350 OS=Homo sapiens OX=9606 GN=CEP350 PE=1 SV=1
224	1	SwissProt	LUM_HUMAN	34	38681	3	1	1	1	0.08	Lumican OS=Homo sapiens OX=9606 GN=LUM PE=1 SV=2
225	1	SwissProt	RRAS2_HUMAN	34	23569	2	1	1	1	0.13	Ras-related protein R-Ras2 OS=Homo sapiens OX=9606 GN=RRAS2 PE=1 SV=1
226	1	SwissProt	ERG1_HUMAN	34	64204	6	2	2	1	0.1	Squalene monooxygenase OS=Homo sapiens OX=9606 GN=SQLE PE=1 SV=3
227	1	SwissProt	KLHL5_HUMAN	34	85506	15	7	3	1	0.04	Kelch-like protein 5 OS=Homo sapiens OX=9606 GN=KLHL5 PE=2 SV=3
228	1	SwissProt	FA5_HUMAN	34	252465	12	2	4	2	0.02	Coagulation factor V OS=Homo sapiens OX=9606 GN=F5 PE=1 SV=4
229	1	SwissProt	MICA_HUMAN	33	43302	1	1	1	1	0.07	MHC class I polypeptide-related sequence A OS=Homo sapiens OX=9606 GN=MICA PE=1 SV=1
230	1	SwissProt	H31T_HUMAN	33	15590	9	1	5	1	0.21	Histone H3.1t OS=Homo sapiens OX=9606 GN=HIST3H3 PE=1 SV=3
231	1	SwissProt	CPSF6_HUMAN	33	59311	3	1	3	1	0.05	Cleavage and polyadenylation specificity factor subunit 6 OS=Homo sapiens OX=9606 GN=CPSF6 PE=1 SV=2
232	1	SwissProt	CNOT1_HUMAN	33	268653	14	3	9	1	0.01	CCR4-NOT transcription complex subunit 1 OS=Homo sapiens OX=9606 GN=CNOT1 PE=1 SV=2
233	1	SwissProt	RAB9A_HUMAN	33	23053	2	2	1	1	0.14	Ras-related protein Rab-9A OS=Homo sapiens OX=9606 GN=RAB9A PE=1 SV=1
234	1	SwissProt	RL6_HUMAN	33	32754	3	1	2	1	0.1	60S ribosomal protein L6 OS=Homo sapiens OX=9606 GN=RPL6 PE=1 SV=3
235	1	SwissProt	RAN_HUMAN	33	24546	4	1	3	1	0.13	GTP-binding nuclear protein Ran OS=Homo sapiens OX=9606 GN=RAN PE=1 SV=3
236	1	SwissProt	PROF1_HUMAN	33	15183	5	1	3	1	0.21	Profilin-1 OS=Homo sapiens OX=9606 GN=PFN1 PE=1 SV=2
237	1	SwissProt	FBLN1_HUMAN	32	80473	15	1	5	1	0.04	Fibulin-1 OS=Homo sapiens OX=9606 GN=FBLN1 PE=1 SV=4
238	1	SwissProt	SMIM5_HUMAN	32	8856	3	1	1	1		Small integral membrane protein 5 OS=Homo sapiens OX=9606 GN=SMIM5 PE=1 SV=2
239	1	SwissProt	RS16_HUMAN	32	16527	51	2	1	1		40S ribosomal protein S16 OS=Homo sapiens OX=9606 GN=RPS16 PE=1 SV=2
240	1	SwissProt	MPRD_HUMAN	32	31387	3	1	2	1	0.1	Cation-dependent mannose-6-phosphate receptor OS=Homo sapiens OX=9606 GN=M6PR PE=1 SV=1
241	1	SwissProt	CE192_HUMAN	32	281099	56	5	6	1	0.01	Centrosomal protein of 192 kDa OS=Homo sapiens OX=9606 GN=CEP192 PE=1 SV=3
242	1	SwissProt	ATR_HUMAN	32	304069	4	2	3	1	0.01	Serine/threonine-protein kinase ATR OS=Homo sapiens OX=9606 GN=ATR PE=1 SV=3
243	1	SwissProt	MISP3_HUMAN	32	24106	1	1	1	1	0.13	Uncharacterized protein MISP3 OS=Homo sapiens OX=9606 GN=MISP3 PE=2 SV=4
244	1	SwissProt	MLP3B_HUMAN	31	14679	5	3	3	2	0.49	Microtubule-associated proteins 1A/1B light chain 3B OS=Homo sapiens OX=9606 GN=MAP1LC3B PE=1 SV=3
245	1	SwissProt	TCPB_HUMAN	31	57728	3	2	3	2	0.11	T-complex protein 1 subunit beta OS=Homo sapiens OX=9606 GN=CCT2 PE=1 SV=4
246	1	SwissProt	WSDU1_HUMAN	31	53841	50	10	1	1	0.06	WD repeat, SAM and U-box domain-containing protein 1 OS=Homo sapiens OX=9606 GN=WDSUB1 PE=1 SV=3
247	1	SwissProt	IST1_HUMAN	31	39863	2	1	2	1	0.08	IST1 homolog OS=Homo sapiens OX=9606 GN=IST1 PE=1 SV=1
248	1	SwissProt	C163A_HUMAN	31	128772	8	6	1	1		Scavenger receptor cysteine-rich type 1 protein M130 OS=Homo sapiens OX=9606 GN=CD163 PE=1 SV=2
249	1	SwissProt	IL6RB_HUMAN	31	104299	6	1	2	1	0.03	Interleukin-6 receptor subunit beta OS=Homo sapiens OX=9606 GN=IL6ST PE=1 SV=2
250	1	SwissProt	PLPR4_HUMAN	31	83759	14	1	5	1	0.04	Phospholipid phosphatase-related protein type 4 OS=Homo sapiens OX=9606 GN=PLPPR4 PE=1 SV=1
251	1	SwissProt	MYOF_HUMAN	31	235802	3	1	3	1	0.01	Myoferlin OS=Homo sapiens OX=9606 GN=MYOF PE=1 SV=1
252	1	SwissProt	SDC2_HUMAN	31	22192	2	2	1	1	0.14	Syndecan-2 OS=Homo sapiens OX=9606 GN=SDC2 PE=1 SV=2
253	1	SwissProt	KIRR1_HUMAN	30	83990	1	1	1	1	0.04	Kin of IRRE-like protein 1 OS=Homo sapiens OX=9606 GN=KIRREL1 PE=1 SV=2
254	1	SwissProt	FRIL_HUMAN	30	20053	6	2	4	2	0.34	Ferritin light chain OS=Homo sapiens OX=9606 GN=FTL PE=1 SV=2
255	1	SwissProt	MPRI_HUMAN	30	279809	8	1	5	1	0.01	Cation-independent mannose-6-phosphate receptor OS=Homo sapiens OX=9606 GN=IGF2R PE=1 SV=3
256	1	SwissProt	IQGA2_HUMAN	30	180925	10	1	7	1	0.02	Ras GTPase-activating-like protein IQGAP2 OS=Homo sapiens OX=9606 GN=IQGAP2 PE=1 SV=4
257	1	SwissProt	CO6A3_HUMAN	30	344836	5	1	5	1	0.01	Collagen alpha-3(VI) chain OS=Homo sapiens OX=9606 GN=COL6A3 PE=1 SV=5
258	1	SwissProt	C1QT3_HUMAN	30	27207	1	1	1	1		Complement C1q tumor necrosis factor-related protein 3 OS=Homo sapiens OX=9606 GN=C1QTNF3 PE=1 SV=1
259	1	SwissProt	ABCG2_HUMAN	30	72819	3	1	3	1	0.04	ATP-binding cassette sub-family G member 2 OS=Homo sapiens OX=9606 GN=ABCG2 PE=1 SV=3
260	1	SwissProt	ITA2_HUMAN	30	130226	3	1	3	1	0.02	Integrin alpha-2 OS=Homo sapiens OX=9606 GN=ITGA2 PE=1 SV=1
261	1	SwissProt	CYFP1_HUMAN	29	146422	20	1	5	1	0.02	Cytoplasmic FMR1-interacting protein 1 OS=Homo sapiens OX=9606 GN=CYFIP1 PE=1 SV=1
262	1	SwissProt	UBR4_HUMAN	29	579179	13	2	8	1	0.01	E3 ubiquitin-protein ligase UBR4 OS=Homo sapiens OX=9606 GN=UBR4 PE=1 SV=1
263	1	SwissProt	HGS_HUMAN	29	86597	10	3	6	2	0.07	Hepatocyte growth factor-regulated tyrosine kinase substrate OS=Homo sapiens OX=9606 GN=HGS PE=1 SV=1
264	1	SwissProt	FIG4_HUMAN	29	104213	8	1	4	1	0.03	Polyphosphoinositide phosphatase OS=Homo sapiens OX=9606 GN=FIG4 PE=1 SV=1
265	1	SwissProt	CENPE_HUMAN	29	317323	36	1	15	1	0.01	Centromere-associated protein E OS=Homo sapiens OX=9606 GN=CENPE PE=1 SV=2
266	1	SwissProt	DSCL1_HUMAN	29	225794	12	3	3	1	0.01	Down syndrome cell adhesion molecule-like protein 1 OS=Homo sapiens OX=9606 GN=DSCAML1 PE=1 SV=2
267	1	SwissProt	LAS2_HUMAN	29	42199	5	1	1	1	0.07	Lung adenoma susceptibility protein 2 OS=Homo sapiens OX=9606 GN=LAS2 PE=1 SV=1
268	1	SwissProt	MYH15_HUMAN	29	225628	43	1	13	1	0.01	Myosin-15 OS=Homo sapiens OX=9606 GN=MYH15 PE=1 SV=5
269	1	SwissProt	FZD6_HUMAN	28	80620	11	1	3	1	0.04	Frizzled-6 OS=Homo sapiens OX=9606 GN=FZD6 PE=1 SV=2
270	1	SwissProt	TNR3_HUMAN	28	47828	1	1	1	1		Tumor necrosis factor receptor superfamily member 3 OS=Homo sapiens OX=9606 GN=LTBR PE=1 SV=1
271	1	SwissProt	CD109_HUMAN	28	162323	6	1	5	1	0.02	CD109 antigen OS=Homo sapiens OX=9606 GN=CD109 PE=1 SV=2
272	1	SwissProt	LDLR_HUMAN	28	98211	3	2	3	2	0.06	Low-density lipoprotein receptor OS=Homo sapiens OX=9606 GN=LDLR PE=1 SV=1
273	1	SwissProt	RL15_HUMAN	27	24223	4	1	3	1	0.13	60S ribosomal protein L15 OS=Homo sapiens OX=9606 GN=RPL15 PE=1 SV=2
274	1	SwissProt	C144A_HUMAN	27	166172	10	3	4	1	0.02	Coiled-coil domain-containing protein 144A OS=Homo sapiens OX=9606 GN=CCDC144A PE=2 SV=1
275	1	SwissProt	CO5_HUMAN	27	189566	12	3	8	3	0.05	Complement C5 OS=Homo sapiens OX=9606 GN=C5 PE=1 SV=4
276	1	SwissProt	AHNK_HUMAN	27	629113	59	2	21	1	0	Neuroblast differentiation-associated protein AHNAK OS=Homo sapiens OX=9606 GN=AHNAK PE=1 SV=2
277	1	SwissProt	GBRL2_HUMAN	27	13704	11	1	4	1	0.24	Gamma-aminobutyric acid receptor-associated protein-like 2 OS=Homo sapiens OX=9606 GN=GABARAPL2 PE=1 SV=1
278	1	SwissProt	ZN274_HUMAN	27	75051	10	1	3	1	0.04	Neurotrophin receptor-interacting factor homolog OS=Homo sapiens OX=9606 GN=ZNF274 PE=1 SV=2
279	1	SwissProt	ATX7_HUMAN	27	96312	2	1	2	1		Ataxin-7 OS=Homo sapiens OX=9606 GN=ATXN7 PE=1 SV=1
280	1	SwissProt	DAG1_HUMAN	27	97657	5	1	3	1	0.03	Dystroglycan OS=Homo sapiens OX=9606 GN=DAG1 PE=1 SV=2
281	1	SwissProt	HEAT9_HUMAN	27	66282	73	1	2	1		Protein HEATR9 OS=Homo sapiens OX=9606 GN=HEATR9 PE=2 SV=2
282	1	SwissProt	IF4B_HUMAN	26	69156	3	1	3	1	0.04	Eukaryotic translation initiation factor 4B OS=Homo sapiens OX=9606 GN=EIF4B PE=1 SV=2
283	1	SwissProt	SPB11_HUMAN	26	44300	49	1	5	1	0.07	Serpin B11 OS=Homo sapiens OX=9606 GN=SERPINB11 PE=2 SV=1
284	1	SwissProt	CCNG1_HUMAN	26	34558	43	2	1	1	0.09	Cyclin-G1 OS=Homo sapiens OX=9606 GN=CCNG1 PE=1 SV=2
285	1	SwissProt	FCGBP_HUMAN	26	591644	35	4	5	1	0.01	IgGFc-binding protein OS=Homo sapiens OX=9606 GN=FCGBP PE=1 SV=3
286	1	SwissProt	DSRAD_HUMAN	26	136947	28	1	7	1	0.02	Double-stranded RNA-specific adenosine deaminase OS=Homo sapiens OX=9606 GN=ADAR PE=1 SV=4
287	1	SwissProt	NHRF1_HUMAN	26	39075	6	1	4	1	0.08	Na(+)/H(+) exchange regulatory cofactor NHE-RF1 OS=Homo sapiens OX=9606 GN=SLC9A3R1 PE=1 SV=4
288	1	SwissProt	VSIG4_HUMAN	26	44419	2	1	1	1	0.07	V-set and immunoglobulin domain-containing protein 4 OS=Homo sapiens OX=9606 GN=VSIG4 PE=1 SV=1
289	1	SwissProt	ITIH4_HUMAN	26	103477	5	1	3	1	0.03	Inter-alpha-trypsin inhibitor heavy chain H4 OS=Homo sapiens OX=9606 GN=ITIH4 PE=1 SV=4
290	1	SwissProt	KLHL1_HUMAN	26	83546	10	4	4	1	0.04	Kelch-like protein 1 OS=Homo sapiens OX=9606 GN=KLHL1 PE=2 SV=1
291	1	SwissProt	SPG7_HUMAN	26	88363	12	1	3	1	0.03	Paraplegin OS=Homo sapiens OX=9606 GN=SPG7 PE=1 SV=2
292	1	SwissProt	CLIC1_HUMAN	25	27182	5	1	4	1	0.12	Chloride intracellular channel protein 1 OS=Homo sapiens OX=9606 GN=CLIC1 PE=1 SV=4
293	1	SwissProt	LRCC1_HUMAN	25	120487	40	1	7	1	0.03	Leucine-rich repeat and coiled-coil domain-containing protein 1 OS=Homo sapiens OX=9606 GN=LRRCC1 PE=1 SV=2
294	1	SwissProt	RPC2_HUMAN	25	128944	10	1	9	1	0.02	DNA-directed RNA polymerase III subunit RPC2 OS=Homo sapiens OX=9606 GN=POLR3B PE=1 SV=2
295	1	SwissProt	CBLB_HUMAN	25	110576	20	1	4	1	0.03	E3 ubiquitin-protein ligase CBL-B OS=Homo sapiens OX=9606 GN=CBLB PE=1 SV=2
296	1	SwissProt	ELL3_HUMAN	25	45701	3	1	1	1		RNA polymerase II elongation factor ELL3 OS=Homo sapiens OX=9606 GN=ELL3 PE=1 SV=2
297	1	SwissProt	NMD3B_HUMAN	25	113703	6	1	4	1		Glutamate receptor ionotropic, NMDA 3B OS=Homo sapiens OX=9606 GN=GRIN3B PE=2 SV=2
298	1	SwissProt	SMCO2_HUMAN	25	39738	7	1	4	1	0.08	Single-pass membrane and coiled-coil domain-containing protein 2 OS=Homo sapiens OX=9606 GN=SMCO2 PE=2 SV=2
299	1	SwissProt	DAPLE_HUMAN	25	229011	124	2	11	1	0.01	Protein Daple OS=Homo sapiens OX=9606 GN=CCDC88C PE=1 SV=3
300	1	SwissProt	CAN7_HUMAN	25	93192	6	1	4	1	0.03	Calpain-7 OS=Homo sapiens OX=9606 GN=CAPN7 PE=1 SV=1
