# Supplementary material for: Dysregulation of the progranulin-driven autophagy-lysosomal pathway mediates secretion of the nuclear protein TDP-43
Source: J Biol Chem. 2023 Sep 20;299(11):105272. doi: 10.1016/j.jbc.2023.105272 (PMC10641265; doi:10.1016/j.jbc.2023.105272)
Supplement: Dataset S6 [file mmc8.xlsx]

## Sheet: Figure 1
	Figure 1B	p value	test
	vehicle vs Baf	0.00395491	t-test
	vehicle vs MG	0.000436969
	vehicle vs Vac	0.0200132
	Figure 1C	p value	test
	vehicle vs Baf	0.00254791	t-test
	vehicle vs MG	0.224027
	vehicle vs Vac	0.0206824
	Figure 1G		p value	test
	cell	vehicle vs Baf	0.854138	t-test
		vehicle vs MG	0.999718
		vehicle vs Vac	0.866774
	P1	vehicle vs Baf	0.000166498
		vehicle vs MG	0.259963
		vehicle vs Vac	0.850125
	P2	vehicle vs Baf	2.10115e-06
		vehicle vs MG	0.182331
		vehicle vs Vac	0.373901
	Figure 1H		p value	test
	cell	vehicle vs Baf	0.000242204	t-test
		vehicle vs MG	0.123584
		vehicle vs Vac	0.421613
	P1	vehicle vs Baf	8.36058e-05
		vehicle vs MG	0.086339
		vehicle vs Vac	0.962099
	P2	vehicle vs Baf	0.00261308
		vehicle vs MG	0.5533
		vehicle vs Vac	0.757127
	Figure 1I		p value	test
	cell	vehicle vs Baf	0.815563	t-test
		vehicle vs MG	0.771412
		vehicle vs Vac	0.854364
	P1	vehicle vs Baf	4.18993e-06
		vehicle vs MG	0.0788211
		vehicle vs Vac	0.206493
	P2	vehicle vs Baf	3.5592e-06
		vehicle vs MG	0.147426
		vehicle vs Vac	0.126909
	Figure 1J		p value	test
	cell	vehicle vs Baf	8.93997e-06	t-test
		vehicle vs MG	0.00393836
		vehicle vs Vac	0.0238923
	P1	vehicle vs Baf	0.00742924
		vehicle vs MG	0.667637
		vehicle vs Vac	0.9853
	P2	vehicle vs Baf	0.0469	Mann-Whitey U test
		vehicle vs MG	Not Detected
		vehicle vs Vac	Not Detected

## Sheet: Figure 2
	Figure 2B, full-length TDP-43
	cell	p value	test
	vehicle vs Baf	0.115062	t-test
	vehicle vs Rapa	0.455109
	vehicle vs SS	0.14483
	vehicle vs Rapa plus Baf	0.0994026
	vehicle vs SS plus Baf	0.00333591
	Baf vs rapa plus Baf	0.282865
	Baf vs SS plus Baf	0.000207743
	P1	p value	test
	vehicle vs Baf	1.21294e-05	t-test
	vehicle vs Rapa	0.351264
	vehicle vs SS	0.797244
	vehicle vs Rapa plus Baf	0.000738617
	vehicle vs SS plus Baf	0.015221
	Baf vs rapa plus Baf	0.00953977
	Baf vs SS plus Baf	0.0389787
	P2	p value	test
	vehicle vs Baf	0.000598699	t-test
	vehicle vs Rapa	0.443003
	vehicle vs SS	0.57771
	vehicle vs Rapa plus Baf	0.0145807
	vehicle vs SS plus Baf	0.0224165
	Baf vs rapa plus Baf	0.314121
	Baf vs SS plus Baf	0.104603
	Figure 2C, cleaved TDP-43
	cell	p value	test
	vehicle vs Baf	0.0198722	t-test
	vehicle vs Rapa	0.0422777
	vehicle vs SS	0.753692
	vehicle vs Rapa plus Baf	0.0177186
	vehicle vs SS plus Baf	0.33193
	Baf vs rapa plus Baf	0.360023
	Baf vs SS plus Baf	0.833334
	P1	p value	test
	vehicle vs Baf	0.0138042	t-test
	vehicle vs Rapa	0.949962
	vehicle vs SS	0.565638
	vehicle vs Rapa plus Baf	0.00240157
	vehicle vs SS plus Baf	0.016079
	Baf vs rapa plus Baf	0.00350186
	Baf vs SS plus Baf	0.0373147
	P2	p value	test
	vehicle vs Baf	0.000139797	t-test
	vehicle vs Rapa	0.291064
	vehicle vs SS	0.0198461
	vehicle vs Rapa plus Baf	0.0106963
	vehicle vs SS plus Baf	0.0473524
	Baf vs rapa plus Baf	0.238331
	Baf vs SS plus Baf	0.36352
	Figure 2D, TSG101
	cell	p value	test
	vehicle vs Baf	0.170926	t-test
	vehicle vs Rapa	0.180349
	vehicle vs SS	0.674845
	vehicle vs Rapa plus Baf	0.332642
	vehicle vs SS plus Baf	0.866122
	Baf vs rapa plus Baf	0.920211
	Baf vs SS plus Baf	0.408296
	P1	p value	test
	vehicle vs Baf	0.000369724	t-test
	vehicle vs Rapa	0.368335
	vehicle vs SS	0.136148
	vehicle vs Rapa plus Baf	0.00134829
	vehicle vs SS plus Baf	0.00103364
	Baf vs rapa plus Baf	0.0733393
	Baf vs SS plus Baf	0.00696543
	rapa plus Baf vs SS plus Baf	0.0313047
	P2	p value	test
	vehicle vs Baf	4.06705e-05	t-test
	vehicle vs Rapa	0.320567
	vehicle vs SS	0.0724268
	vehicle vs Rapa plus Baf	0.000338898
	vehicle vs SS plus Baf	0.0697344
	Baf vs rapa plus Baf	0.398842
	Baf vs SS plus Baf	0.878574
	Figure 2E, LC3-II
	cell	p value	test
	vehicle vs Baf	2.37372e-05	t-test
	vehicle vs Rapa	0.94463
	vehicle vs SS	0.791571
	vehicle vs Rapa plus Baf	0.0399279
	vehicle vs SS plus Baf	0.0166345
	Baf vs rapa plus Baf	0.481468
	Baf vs SS plus Baf	0.648056
	P1	p value	test
	vehicle vs Baf	0.0469	Mann-Whitey U test
	vehicle vs Rapa	Not Detected
	vehicle vs SS	Not Detected
	vehicle vs Rapa plus Baf	5.1039e-05	t-test
	vehicle vs SS plus Baf	0.000321145
	Baf vs rapa plus Baf	0.0270681
	Baf vs SS plus Baf	0.029215
	P2	p value	test
	vehicle vs Baf	6.83919e-09	t-test
	vehicle vs Rapa	0.257201
	vehicle vs SS	0.0075007
	vehicle vs Rapa plus Baf	4.48843e-05
	vehicle vs SS plus Baf	0.0058936
	Baf vs rapa plus Baf	0.569926
	Baf vs SS plus Baf	0.179084

## Sheet: Figure 3
	Figure 3D	p value	test
	Baf P1 vs Baf P2	0.0226829	t-test
	Figure 3E	p value	test
	Baf P1 vs Baf P2	0.00151526	t-test
	Figure 3F	p value	test
	Baf P1 vs Baf P2	0.000910732	t-test

## Sheet: Figure 4
	Figure 4B		p vaule	test
	cell	siControl vs siTARDBP#1	0.0136436	t-test
		siControl vs siTARDBP#2	0.00123077
	P1	siControl vs siTARDBP#1	0.000112847
		siControl vs siTARDBP#2	0.000801356
	P2	siControl vs siTARDBP#1	0.00386222
		siControl vs siTARDBP#2	0.0223996
	Figure 4C		p value	test
	cell	siControl vs siTARDBP#1	0.00300517	t-test
		siControl vs siTARDBP#2	0.025525
	P1	siControl vs siTARDBP#1	0.0342186
		siControl vs siTARDBP#2	0.0475719
	P2	siControl vs siTARDBP#1	0.462777
		siControl vs siTARDBP#2	0.818238
	Figure 4D		p value	test
	cell	siControl vs siTARDBP#1	0.561228	t-test
		siControl vs siTARDBP#2	0.246865
	P1	siControl vs siTARDBP#1	0.133908
		siControl vs siTARDBP#2	0.780698
	P2	siControl vs siTARDBP#1	0.459034
		siControl vs siTARDBP#2	0.0281558
	Figure 4E		p value	test
	cell	siControl vs siTARDBP#1	0.0423563	t-test
		siControl vs siTARDBP#2	0.00274385
	P1	siControl vs siTARDBP#1	0.0689816
		siControl vs siTARDBP#2	0.0405967
	P2	siControl vs siTARDBP#1	0.0330765
		siControl vs siTARDBP#2	7.73178e-06

## Sheet: FIgure 5
	Figure 5B	p value	test
	1-414 vs 1-273	0.997744	Tukey's post hoc test
	1-414 vs 162-414	0.0248994
	1-273 vs 162-414	0.0268267
	Figure 5D	p value	test
	1-414 vs 1-273	0.154299	Tukey's post hoc test
	1-414 vs 162-414	0.376071
	1-273 vs 162-414	0.0255834
	Figure 5E	p value	test
	1-414 vs 1-273	0	Tukey's post hoc test
	1-414 vs 162-414	0
	1-273 vs 162-414	0.519054

## Sheet: Figure 7
	Figure 7D		p value	test
	cell	WT vs KO	0.828985	t-test
	P1	WT vs KO	0.00359146
	P2	WT vs KO	0.635971
	Figure 7E		p value	test
	cell	WT vs KO	0.0773827	t-test
	P1	WT vs KO	0.00266333
	P2	WT vs KO	0.00729931
	Figure 7F		p value	test
	cell	WT vs KO	0.792512	t-test
	P1	WT vs KO	0.719858
	P2	WT vs KO	0.376365

## Sheet: Figure 8
	Figure 8B	p value	test
	vehicle vs Baf	1e-07	Tukey's post hoc test
	vehicle vs Con	1e-07
	vehicle vs CQ	1e-06
	Baf vs Con	0.995181
	Baf vs CQ	0.0038475
	Con vs CQ	0.002919
	Figure 8D	p value	test
	vehicle vs Baf	5.15e-05	Tukey's post hoc test
	vehicle vs Con	5.09e-05
	vehicle vs CQ	0.0047117
	Baf vs Con	0.999999
	Baf vs CQ	0.0070045
	Con vs CQ	0.0068785
	Figure 8F		p value	test
	cell	vehicle vs Baf	0.876734	Tukey's post hoc test
		vehicle vs Con	0.711097
		vehicle vs CQ	0.704046
		Baf vs Con	0.986105
		Baf vs CQ	0.984519
		Con vs CQ	0.999999
	P1	vehicle vs Baf	0.0206807	Tukey's post hoc test
		vehicle vs Con	0.0077198
		vehicle vs CQ	0.417243
		Baf vs Con	0.874692
		Baf vs CQ	0.199223
		Con vs CQ	0.0701764
	P2	vehicle vs Baf	0.0062138	Tukey's post hoc test
		vehicle vs Con	0.0066213
		vehicle vs CQ	0.540212
		Baf vs Con	0.999949
		Baf vs CQ	0.0392922
		Con vs CQ	0.0421816
	Figure 8G		p value	test
	cell	vehicle vs Baf	0.016566	Tukey's post hoc test
		vehicle vs Con	0.0065562
		vehicle vs CQ	0.763391
		Baf vs Con	0.888884
		Baf vs CQ	0.0644816
		Con vs CQ	0.0238199
	P1	vehicle vs Baf	0.0017545	Tukey's post hoc test
		vehicle vs Con	0.0006598
		vehicle vs CQ	0.226014
		Baf vs Con	0.795458
		Baf vs CQ	0.0246242
		Con vs CQ	0.0073101
	P2	vehicle vs Baf	0.0024773	Tukey's post hoc test
		vehicle vs Con	0.0092359
		vehicle vs CQ	0.635188
		Baf vs Con	0.711576
		Baf vs CQ	0.011032
		Con vs CQ	0.0478756
	Figure 8H		p value	test
	cell	vehicle vs Baf	0.933047	Tukey's post hoc test
		vehicle vs Con	0.978717
		vehicle vs CQ	0.325405
		Baf vs Con	0.76643
		Baf vs CQ	0.149658
		Con vs CQ	0.508085
	P1	vehicle vs Baf	6.57e-05	Tukey's post hoc test
		vehicle vs Con	0.0001146
		vehicle vs CQ	0.998304
		Baf vs Con	0.899513
		Baf vs CQ	7.48e-05
		Con vs CQ	0.0001316
	P2	vehicle vs Baf	0	Tukey's post hoc test
		vehicle vs Con	0
		vehicle vs CQ	0.0700743
		Baf vs Con	0.0100712
		Baf vs CQ	0
		Con vs CQ	0
	Figure 8I		p value	test
	cell	vehicle vs Baf	2.96e-05	Tukey's post hoc test
		vehicle vs Con	1.14e-05
		vehicle vs CQ	2e-07
		Baf vs Con	0.528744
		Baf vs CQ	8.7e-05
		Con vs CQ	0.0002956
	P1	vehicle vs Baf	3.93e-05	Tukey's post hoc test
		vehicle vs Con	2.67e-05
		vehicle vs CQ	0.140361
		Baf vs Con	0.947925
		Baf vs CQ	0.0003065
		Con vs CQ	0.0001884
	P2	vehicle vs Baf	1.7e-06	Tukey's post hoc test
		vehicle vs Con	2.2e-06
		vehicle vs CQ	0.328795
		Baf vs Con	0.962864
		Baf vs CQ	4.6e-06
		Con vs CQ	6e-06

## Sheet: Figure 9
	Figure 9B	p value	test
	siControl vs siGRN	0.0011182	t-test
	Figure 9D	p value	test
	siControl vs siGRN	0.0245227	t-test
	Figure 9F		p value	test
	cell	siControl vs siGRN	0.321925	t-test
	P1	siControl vs siGRN	0.305256
	P2	siControl vs siGRN	Not Detected
	Figure 9G		p value	test
	cell	siControl vs siGRN	0.437716	t-test
	P1	siControl vs siGRN	0.000135418
	P2	siControl vs siGRN	0.00997139
	Figure 9H		p value	test
	cell	siControl vs siGRN	0.0461475	t-test
	P1	siControl vs siGRN	0.000183391
	P2	siControl vs siGRN	0.00434702
	Figure 9I		p value	test
	cell	siControl vs siGRN	0.0450113	t-test
	P1	siControl vs siGRN	0.0495085
	P2	siControl vs siGRN	0.0469	Mann-Whitey U test
	Figure 9K		p value	test
	cell	siControl vs siGRN	0.822448	t-test
	P1	siControl vs siGRN	0.667503
	P2	siControl vs siGRN	Not Detected
	Figure 9L		p value	test
	cell	siControl vs siGRN	0.400203	t-test
	P1	siControl vs siGRN	0.552327
	P2	siControl vs siGRN	0.964041
	Figure 9M		p value	test
	cell	siControl vs siGRN	0.0638031	t-test
	P1	siControl vs siGRN	0.00324933
	P2	siControl vs siGRN	0.00199002

## Sheet: Figure 10
	Figure 10E		p value	test
	cell	WT vs KO	0.000295164	t-test
	P1	WT vs KO	0.351301
	P2	WT vs KO	0.955722
	Figure 10F		p value	test
	cell	WT vs KO	0.643439	t-test
	P1	WT vs KO	0.280514
	P2	WT vs KO	0.00214787
	Figure 10G		p value	test
	cell	WT vs KO	0.185269	t-test
	P1	WT vs KO	0.818889
	P2	WT vs KO	0.227402
	Figure 10H		p value	test
	cell	WT vs KO	0.0269734	t-test
	P1	WT vs KO	0.0006665
	P2	WT vs KO	0.0396529

## Sheet: Figure 11
	Figure 11B	p value	test
	vehicle vs Baf	0	Tukey's post hoc test
	vehicle vs Con	0
	vehicle vs CQ	0.994177
	vehicle vs Vac	0.799026
	Baf vs Con	0.900459
	Baf vs CQ	0
	Baf vs Vac	0
	Con vs CQ	0
	Con vs Vac	0
	CQ vs Vac	0.972542
	Figure 11D	p value	test
	siControl vs siTARDBP#1	0.0099893	Tukey's post hoc test
	siControl vs siTARDBP#2	0.0001834
	siControl vs siGRN	0.0067777
	siControl vs siSTX17	0.936726
	siTARDBP#1 vs siTARDBP#2	0.0764415
	siTARDBP#1 vs siGRN	0.998795
	siTARDBP#1 vs siSTX17	0.003299
	siTARDBP#2 vs siGRN	0.113807
	siTARDBP#2 vs siSTX17	7.9e-05
	siGRN vs siSTX17	0.0022894
	Figure 11F		p value	test
	cell	siControl vs siTFEB	9.06196e-05	t-test
	Figure 11G		p value	test
	cell	siControl vs siTFEB	0.0304765	t-test
	P1	siControl vs siTFEB	0.000891868
	P2	siControl vs siTFEB	0.0195617
	Figure 11H		p value	test
	cell	siControl vs siTFEB	0.835605	t-test
	P1	siControl vs siTFEB	0.00315867
	P2	siControl vs siTFEB	0.000181838
	Figure 11I		p value	test
	cell	siControl vs siTFEB	0.00134322	t-test
	P1	siControl vs siTFEB	0.000259091
	P2	siControl vs siTFEB	0.0161946

[truncated: 9 more sheets: Fig. S1, Fig. S2, Fig. S3, Fig. S5, Fig. S6, Fig. S7, Fig. S9, Fig. S10, Fig. S11]
